# Supplementary material for: Circuit quantum electrodynamics detection of induced two-fold anisotropic pairing in a hybrid superconductor–ferromagnet bilayer
Source: Nat Phys. 2024 Aug 12;20(10):1609–15. doi: 10.1038/s41567-024-02613-x (PMC11473361; doi:10.1038/s41567-024-02613-x)
Supplement: Supplementary file 2 — Data for Fig. 2a–d. [file 41567_2024_2613_MOESM2_ESM.xlsx]

## Sheet: Sheet1
Parallel 300 mT		Perpendicular 300 mT		Parallel 20 mT		Perpendicular 25mT
df/f0	T(K)	df/f0	T(K)	df/f0	T(K)	df/f0	T(K)
-0.000258543	0.8002	-0.000147901	0.7999	-0.000127869	0.7982	-0.000120696	0.7992
-0.00025749	0.7991	-0.0001481	0.7995	-0.000130847	0.7982	-0.000119011	0.7993
-0.00026054	0.7995	-0.000148155	0.7994	-0.000128087	0.7989	-0.00012013	0.8
-0.00026011	0.7998	-0.000148406	0.7995	-0.000132611	0.7993	-0.000120462	0.8001
-0.000263557	0.7999	-0.000147895	0.7997	-0.000134215	0.7991	-0.000118823	0.8
-0.000258091	0.7999	-0.000147472	0.7994	-0.000133407	0.7983	-0.000120804	0.8
-0.000257821	0.8	-0.000147705	0.7999	-0.000127958	0.7987	-0.00011941	0.8005
-0.0002643	0.7994	-0.000148019	0.7991	-0.000132444	0.7982	-0.000120758	0.7999
-0.000254531	0.7998	-0.000147518	0.8006	-0.000128395	0.799	-0.000119078	0.7992
-0.00025112	0.7999	-0.000147739	0.8009	-0.000131021	0.7991	-0.000119558	0.8
-0.000256874	0.7993	-0.000147393	0.7998	-0.000131775	0.7992	-0.000119658	0.8006
-0.000254824	0.7975	-0.000147384	0.7988	-0.000134518	0.799	-0.000119086	0.8
-0.00025936	0.797	-0.00014749	0.7994	-0.000126449	0.799	-0.000118925	0.7994
-0.000262886	0.7972	-0.000147094	0.7986	-0.000130866	0.7988	-0.000119163	0.7988
-0.000258667	0.7972	-0.000147401	0.7978	-0.000127489	0.7985	-0.000117612	0.7988
-0.000263818	0.7962	-0.00014781	0.7969	-0.000131852	0.797	-0.000118635	0.7983
-0.000255567	0.7952	-0.000147287	0.7974	-0.000130397	0.7959	-0.000118143	0.7979
-0.00025691	0.7942	-0.000147308	0.7967	-0.000126875	0.7938	-0.000118543	0.797
-0.000253788	0.7943	-0.000147752	0.7956	-0.000133949	0.7939	-0.000118897	0.7963
-0.000252067	0.7943	-0.00014752	0.7948	-0.000129492	0.792	-0.000119375	0.7959
-0.000259361	0.7939	-0.000147301	0.7937	-0.000137978	0.7908	-0.000119988	0.7945
-0.000257112	0.7932	-0.000147353	0.7941	-0.000132365	0.7899	-0.000121567	0.7941
-0.000252713	0.7932	-0.000147563	0.7936	-0.000134869	0.7888	-0.000121515	0.7939
-0.00025223	0.7927	-0.00014727	0.7927	-0.000128991	0.7886	-0.000119748	0.7936
-0.000262902	0.7916	-0.000146901	0.7916	-0.000125003	0.787	-0.000119237	0.7938
-0.000259459	0.7908	-0.000147176	0.7914	-0.000132304	0.7863	-0.000119578	0.7931
-0.00025395	0.7903	-0.000147248	0.7916	-0.000130972	0.7845	-0.000119391	0.7922
-0.000254128	0.7904	-0.00014738	0.7915	-0.000132201	0.7844	-0.00011986	0.7915
-0.000252158	0.79	-0.000146728	0.7908	-0.000131699	0.7834	-0.000119084	0.7906
-0.000255471	0.7892	-0.000147119	0.7896	-0.000134593	0.7825	-0.000119681	0.7901
-0.000258465	0.788	-0.000146591	0.7896	-0.000129277	0.7801	-0.00011977	0.7896
-0.00025808	0.7883	-0.000147068	0.7895	-0.000130461	0.78	-0.000119213	0.7891
-0.00025712	0.7885	-0.000147129	0.7887	-0.000130451	0.7797	-0.00011878	0.7883
-0.000249559	0.7882	-0.000146452	0.787	-0.00012859	0.7787	-0.000118565	0.7883
-0.000254166	0.7867	-0.000146396	0.7865	-0.000121403	0.7775	-0.000119289	0.788
-0.000254126	0.7865	-0.000146874	0.7864	-0.000128246	0.7766	-0.000118874	0.7873
-0.000253849	0.7863	-0.000146351	0.7862	-0.000129281	0.7763	-0.00011871	0.7869
-0.000256696	0.7857	-0.000146739	0.7852	-0.00013005	0.7752	-0.000118105	0.7861
-0.000259079	0.785	-0.000146956	0.7842	-0.000129314	0.7739	-0.000117564	0.7859
-0.000255996	0.785	-0.000146748	0.7841	-0.00012731	0.7725	-0.000118447	0.7859
-0.000255075	0.7849	-0.000146312	0.784	-0.000123603	0.7721	-0.000117948	0.7852
-0.000258551	0.7845	-0.000146528	0.7829	-0.000122939	0.7716	-0.000119035	0.7846
-0.000256655	0.783	-0.000146406	0.7822	-0.000126518	0.7706	-0.000118065	0.7834
-0.000256459	0.7824	-0.000145641	0.7822	-0.00012947	0.7695	-0.000118803	0.7837
-0.000254079	0.7828	-0.000145613	0.7824	-0.000125803	0.7686	-0.000117077	0.7832
-0.000255485	0.7829	-0.000146062	0.7818	-0.000127498	0.768	-0.00011672	0.7827
-0.000258044	0.7818	-0.000146089	0.7807	-0.000122229	0.7669	-0.000116445	0.7818
-0.000252829	0.781	-0.000145346	0.7804	-0.000123585	0.7657	-0.000116514	0.7812
-0.000256366	0.7805	-0.000145249	0.7799	-0.000131111	0.7642	-0.000115873	0.7814
-0.000255373	0.7805	-0.00014538	0.7797	-0.000131147	0.764	-0.000117077	0.7808
-0.000251486	0.7802	-0.000145193	0.7789	-0.000127834	0.7634	-0.000115872	0.7801
-0.00025472	0.7791	-0.00014566	0.7784	-0.000121514	0.7625	-0.000115292	0.779
-0.000246138	0.7788	-0.000144713	0.7784	-0.000122725	0.7612	-0.00011588	0.7788
-0.000247593	0.7787	-0.000144738	0.7784	-0.00012593	0.7602	-0.000115856	0.7784
-0.000256579	0.7779	-0.000144848	0.7775	-0.000126501	0.7596	-0.000114975	0.7777
-0.000250127	0.7771	-0.000144691	0.7767	-0.000124913	0.7583	-0.000115868	0.7768
-0.000252467	0.7771	-0.000144372	0.7758	-0.000126776	0.7577	-0.000115337	0.7767
-0.000253661	0.7769	-0.000144949	0.7759	-0.000126045	0.7568	-0.000115042	0.7765
-0.000251913	0.7765	-0.000144265	0.7753	-0.000125206	0.7567	-0.000115031	0.7758
-0.000247343	0.7758	-0.000144245	0.7749	-0.00012489	0.7553	-0.000115893	0.7755
-0.000243731	0.7753	-0.000144488	0.774	-0.000121318	0.7545	-0.000115618	0.7741
-0.00024566	0.7754	-0.000144187	0.7745	-0.000126985	0.7527	-0.000116104	0.774
-0.00024977	0.7749	-0.000144278	0.7732	-0.000127799	0.7527	-0.000114919	0.7741
-0.000248261	0.7742	-0.000144005	0.7721	-0.000124695	0.752	-0.000116324	0.7736
-0.000245545	0.7728	-0.000144161	0.771	-0.000129572	0.7505	-0.000113774	0.7729
-0.00024791	0.7732	-0.000143838	0.7718	-0.000119156	0.7496	-0.000115204	0.772
-0.000246746	0.773	-0.000143637	0.7709	-0.000120775	0.7482	-0.000116083	0.7715
-0.000242095	0.7726	-0.000143851	0.77	-0.000126432	0.7477	-0.000114492	0.7715
-0.000248282	0.7719	-0.000143582	0.7693	-0.000126393	0.7467	-0.000115535	0.7713
-0.000243757	0.7712	-0.000143507	0.7688	-0.000126095	0.7455	-0.000115645	0.7705
-0.00024711	0.7711	-0.000143009	0.7686	-0.000124203	0.745	-0.000115105	0.77
-0.000240894	0.7708	-0.00014274	0.7683	-0.000123998	0.7448	-0.000114614	0.7693
-0.00024622	0.7699	-0.000143096	0.7677	-0.000123962	0.7442	-0.000114893	0.7686
-0.000244534	0.7695	-0.00014289	0.7677	-0.000125393	0.7424	-0.000114586	0.7684
-0.000244598	0.7695	-0.00014281	0.7672	-0.000119742	0.7413	-0.000115091	0.7677
-0.000242971	0.7685	-0.000142714	0.766	-0.000119546	0.7411	-0.000114887	0.7669
-0.000248783	0.7676	-0.00014262	0.7652	-0.000120922	0.741	-0.000113898	0.7668
-0.000248175	0.7669	-0.00014223	0.765	-0.000114473	0.7398	-0.000114287	0.7665
-0.000244017	0.7673	-0.000142421	0.7651	-0.000121476	0.7388	-0.000114171	0.7659
-0.000244802	0.7671	-0.000142127	0.7646	-0.00012235	0.7383	-0.000114676	0.7646
-0.000248681	0.766	-0.000142484	0.763	-0.000118696	0.7374	-0.000114506	0.7652
-0.000240853	0.7652	-0.000141925	0.7626	-0.000117779	0.7371	-0.000113421	0.7647
-0.000249321	0.7648	-0.000141985	0.7623	-0.000118001	0.7358	-0.000114157	0.7637
-0.000248443	0.7646	-0.000141892	0.7622	-0.000119639	0.7357	-0.00011336	0.7629
-0.000246073	0.7642	-0.000141957	0.7611	-0.000125362	0.7351	-0.000113179	0.7619
-0.000241321	0.7632	-0.00014149	0.7608	-0.000112461	0.7337	-0.000112718	0.7615
-0.000239389	0.7633	-0.000141125	0.7607	-0.000118643	0.7329	-0.00011344	0.7616
-0.000243684	0.7635	-0.000141372	0.7603	-0.000121779	0.7319	-0.000112569	0.7609
-0.000240861	0.7627	-0.000141309	0.7585	-0.000121966	0.7317	-0.000113785	0.7603
-0.000242371	0.7617	-0.000141182	0.7581	-0.000118998	0.7308	-0.000112372	0.7602
-0.000245326	0.7615	-0.000140556	0.758	-0.000117186	0.7294	-0.000112316	0.7599
-0.000242487	0.7615	-0.000140659	0.7575	-0.000118909	0.7282	-0.00011426	0.7591
-0.000243284	0.7614	-0.000140444	0.757	-0.000114441	0.7278	-0.000112079	0.7582
-0.000247848	0.7603	-0.000140775	0.7558	-0.000118638	0.727	-0.00011296	0.7583
-0.000242053	0.7603	-0.000140625	0.7557	-0.000115668	0.7264	-0.000111842	0.7581
-0.000242878	0.7596	-0.000140001	0.7554	-0.000117537	0.7251	-0.00011333	0.7575
-0.000237532	0.7589	-0.000140154	0.7551	-0.000117809	0.7245	-0.000111881	0.7565
-0.000241241	0.758	-0.000140062	0.7545	-0.000119334	0.7235	-0.000112118	0.7557
-0.000242612	0.7582	-0.000140316	0.7545	-0.000117821	0.7227	-0.000113184	0.7558
-0.000241633	0.7585	-0.000139956	0.7541	-0.000112438	0.7214	-0.000112563	0.7559
-0.00023651	0.7577	-0.000139327	0.7528	-0.000115693	0.721	-0.000110803	0.7549
-0.000239458	0.757	-0.000139619	0.7518	-0.000115393	0.7203	-0.000111999	0.7538
-0.000236487	0.7563	-0.000139304	0.7513	-0.000109172	0.719	-0.000112195	0.7538
-0.000245858	0.7562	-0.000139514	0.7519	-0.000113775	0.7176	-0.000112362	0.7539
-0.000239437	0.7559	-0.000139191	0.7516	-0.000115851	0.7175	-0.000113018	0.7533
-0.000239387	0.7553	-0.000139002	0.7505	-0.000113811	0.7174	-0.000111905	0.7521
-0.000238529	0.7544	-0.000138944	0.7488	-0.000113891	0.7158	-0.000110755	0.7517
-0.000239465	0.7539	-0.000139081	0.7486	-0.000113214	0.7149	-0.000111513	0.7511
-0.000240099	0.7536	-0.0001388	0.7484	-0.000112263	0.7138	-0.000110368	0.7505
-0.000239715	0.753	-0.000138729	0.7479	-0.000112106	0.7136	-0.000110303	0.7498
-0.000234627	0.7525	-0.000138388	0.7473	-0.000110817	0.7131	-0.000111881	0.7491
-0.000236099	0.7523	-0.000138411	0.7481	-0.000109301	0.7124	-0.000109978	0.7482
-0.000240357	0.7515	-0.00013749	0.7473	-0.000112003	0.711	-0.000110493	0.7488
-0.000234226	0.7507	-0.000137948	0.7463	-0.000112818	0.7103	-0.000109558	0.7482
-0.000236474	0.75	-0.000138223	0.7452	-0.000108654	0.7099	-0.00011008	0.747
-0.000236521	0.7507	-0.000138259	0.7449	-0.000112627	0.7087	-0.000110516	0.7464
-0.000234004	0.7497	-0.000138045	0.745	-0.000111543	0.7076	-0.000109646	0.7463
-0.000228726	0.7489	-0.000138403	0.7443	-0.00011021	0.7073	-0.000109688	0.746
-0.000233743	0.7486	-0.000137701	0.7432	-0.000111602	0.7063	-0.000109388	0.7449
-0.000230788	0.7486	-0.00013824	0.7432	-0.000107985	0.7053	-0.000109402	0.7438
-0.00023442	0.7483	-0.000137795	0.7433	-0.000109592	0.7041	-0.00010866	0.7435
-0.000232118	0.7471	-0.000138091	0.7421	-0.000108763	0.7037	-0.000109111	0.7437
-0.000234377	0.7465	-0.00013794	0.741	-0.000116192	0.7029	-0.000108148	0.743
-0.000232961	0.7467	-0.000137623	0.7407	-0.000114678	0.7015	-0.000108129	0.7419
-0.000229931	0.7464	-0.000136849	0.7408	-0.000103939	0.7003	-0.000107422	0.7408
-0.000235657	0.7452	-0.000137112	0.7401	-0.000110717	0.7	-0.000107271	0.7408
-0.000232798	0.7446	-0.000137394	0.7394	-0.000108016	0.6995	-0.000108354	0.7405
-0.000231772	0.7447	-0.000136639	0.7392	-0.00010424	0.6989	-0.000108337	0.7395
-0.000228268	0.7442	-0.000136034	0.7393	-0.000112471	0.698	-0.000107783	0.7385
-0.000230539	0.7435	-0.000135325	0.7381	-0.000109244	0.6966	-0.000107355	0.7381
-0.000230849	0.743	-0.00013506	0.7371	-0.000110869	0.6968	-0.000106815	0.738
-0.000233476	0.7433	-0.000136345	0.7373	-0.000111248	0.6955	-0.00010651	0.7369
-0.000232251	0.7429	-0.000136285	0.7375	-0.000112623	0.6943	-0.000106547	0.7359
-0.000230349	0.7414	-0.000135405	0.7369	-0.000112767	0.6942	-0.000107106	0.736
-0.000228926	0.7411	-0.000134598	0.7354	-0.0001067	0.6933	-0.000106074	0.7361
-0.000228031	0.7411	-0.000134844	0.7354	-0.00010443	0.6919	-0.000105946	0.7348
-0.000231523	0.741	-0.000134319	0.7351	-0.000108453	0.6908	-0.000106787	0.734
-0.000228768	0.7396	-0.000134312	0.7342	-0.000105797	0.6905	-0.00010681	0.7328
-0.000232866	0.7395	-0.000134909	0.7331	-0.000109161	0.6903	-0.000106768	0.7328
-0.000231766	0.7394	-0.00013467	0.7322	-0.000109365	0.6892	-0.000106724	0.7322
-0.000229468	0.7389	-0.000134465	0.7328	-0.000105775	0.688	-0.000105497	0.7319
-0.000231273	0.7383	-0.00013531	0.7326	-0.000103116	0.6872	-0.000106004	0.7307
-0.000226659	0.7383	-0.000135235	0.7316	-0.000104678	0.6872	-0.000106099	0.7304
-0.000229935	0.738	-0.000135327	0.73	-0.000104567	0.686	-0.00010622	0.7299
-0.000226733	0.7373	-0.000135255	0.7297	-0.000102749	0.6847	-0.000107018	0.7295
-0.000222106	0.7362	-0.00013533	0.7291	-0.000103413	0.6839	-0.000106386	0.7285
-0.000231703	0.736	-0.000134805	0.7286	-0.000107068	0.6834	-0.000105787	0.7278
-0.000230884	0.7357	-0.000134633	0.7281	-0.000101156	0.683	-0.000104792	0.7278
-0.000223863	0.7352	-0.000134439	0.7288	-9.49791e-05	0.6817	-0.000104823	0.7273
-0.000227403	0.7345	-0.000133898	0.7277	-0.000101536	0.6814	-0.000104593	0.726
-0.000222184	0.734	-0.000133783	0.7261	-0.000105483	0.6806	-0.000103857	0.7251
-0.00022653	0.7344	-0.000133854	0.7251	-9.96045e-05	0.6794	-0.000104925	0.7256
-0.000228256	0.7336	-0.000133319	0.7256	-9.48423e-05	0.678	-0.000103661	0.7244
-0.000230831	0.7331	-0.000133832	0.7251	-0.000107032	0.6779	-0.000104872	0.7235
-0.000227375	0.7331	-0.000133339	0.7239	-0.000100924	0.6773	-0.000104067	0.7221
-0.000222626	0.7328	-0.000133293	0.7229	-9.55971e-05	0.676	-0.000103746	0.7222
-0.000221355	0.732	-0.000132966	0.7227	-9.52226e-05	0.6752	-0.00010449	0.7215
-0.00021952	0.7309	-0.000132705	0.7223	-0.00010284	0.675	-0.000104497	0.7205
-0.000220014	0.7308	-0.000132969	0.7219	-9.87083e-05	0.6747	-0.000105265	0.7192
-0.000219106	0.7308	-0.000132512	0.721	-9.19774e-05	0.6734	-0.000103106	0.7188
-0.00022853	0.7303	-0.000132412	0.7208	-9.89855e-05	0.6723	-0.000103823	0.719
-0.000222826	0.7295	-0.00013228	0.72	-9.66621e-05	0.6719	-0.000101844	0.718
-0.000219478	0.7295	-0.000132422	0.7187	-0.000105184	0.6716	-0.000102919	0.717
-0.000218193	0.7289	-0.000131942	0.7182	-0.000105272	0.6704	-0.000103183	0.7162
-0.000220113	0.7283	-0.000131931	0.7178	-9.70623e-05	0.6692	-0.000102528	0.716
-0.000220543	0.728	-0.000131283	0.7175	-9.74345e-05	0.6688	-0.00010295	0.7152
-0.000220381	0.7278	-0.000131742	0.7162	-9.77139e-05	0.6679	-0.000103301	0.714
-0.000221603	0.7276	-0.000131255	0.7158	-9.87161e-05	0.667	-0.000101543	0.7135
-0.000216445	0.7259	-0.000131252	0.7158	-0.000101942	0.6667	-0.000103078	0.7132
-0.000217252	0.7259	-0.000131236	0.7151	-9.67284e-05	0.6665	-0.000102198	0.7124
-0.00022149	0.7259	-0.000131009	0.7138	-9.71541e-05	0.6652	-0.000101057	0.711
-0.000219134	0.7257	-0.000131066	0.7132	-9.72882e-05	0.6639	-0.000100106	0.7105
-0.000219868	0.7248	-0.000130779	0.7127	-9.57971e-05	0.6628	-0.000103258	0.7106
-0.000217554	0.7239	-0.000130545	0.7117	-9.27291e-05	0.6632	-0.000101562	0.7102
-0.000220059	0.7234	-0.000130139	0.711	-9.521e-05	0.6622	-0.000102042	0.7093
-0.000224025	0.7231	-0.000130401	0.7107	-9.35817e-05	0.661	-0.000101506	0.7087
-0.000215875	0.7229	-0.000130403	0.7102	-9.55808e-05	0.6601	-0.000102091	0.7084
-0.000215649	0.7223	-0.000129857	0.709	-9.03265e-05	0.6593	-0.000101189	0.7077
-0.000217592	0.7223	-0.000129747	0.7082	-9.19704e-05	0.6586	-0.00010037	0.7069
-0.000213826	0.7211	-0.000129984	0.7081	-9.80388e-05	0.6573	-0.000101162	0.7062
-0.000222647	0.7199	-0.000129597	0.7077	-9.54327e-05	0.6569	-0.000101154	0.7061
-0.000218198	0.72	-0.00012942	0.7063	-9.26275e-05	0.6564	-0.000101142	0.7051
-0.000220141	0.7201	-0.000128967	0.705	-9.27644e-05	0.6558	-0.000100617	0.7037
-0.000211996	0.719	-0.000129163	0.7051	-9.65779e-05	0.6545	-0.000100879	0.7031
-0.000216286	0.7178	-0.000129081	0.7047	-9.32521e-05	0.6539	-0.000100374	0.7029
-0.000213576	0.7178	-0.000129137	0.7036	-9.74016e-05	0.6532	-9.96065e-05	0.7027
-0.000214391	0.718	-0.000128726	0.7026	-9.57134e-05	0.652	-9.99084e-05	0.7017
-0.000213847	0.7173	-0.000128379	0.7021	-9.30292e-05	0.6514	-9.9178e-05	0.7007
-0.000206531	0.7162	-0.000128213	0.7018	-9.32069e-05	0.6514	-9.95938e-05	0.7004
-0.000212497	0.716	-0.000128442	0.7002	-9.65152e-05	0.6509	-9.85795e-05	0.7001
-0.00020867	0.7155	-0.000127972	0.6993	-9.36825e-05	0.6497	-9.92414e-05	0.6994
-0.000214811	0.7147	-0.000127422	0.6996	-8.94141e-05	0.6487	-9.93222e-05	0.6981
-0.00021129	0.7143	-0.000127728	0.6991	-9.40379e-05	0.6482	-9.74011e-05	0.698
-0.00021326	0.7143	-0.00012749	0.6983	-8.52406e-05	0.648	-9.59004e-05	0.6972
-0.000213701	0.714	-0.000127769	0.6972	-8.95097e-05	0.6465	-9.71288e-05	0.6962
-0.000214442	0.713	-0.000127108	0.697	-9.24974e-05	0.6456	-9.74693e-05	0.6956
-0.000212233	0.712	-0.000127251	0.6962	-9.40346e-05	0.6454	-9.73692e-05	0.6946
-0.000212069	0.7119	-0.000126829	0.6951	-8.80267e-05	0.6448	-9.81889e-05	0.6948
-0.000208723	0.7118	-0.00012664	0.6942	-9.12325e-05	0.6437	-9.76684e-05	0.6936
-0.000210217	0.7111	-0.000126693	0.6941	-8.80093e-05	0.6432	-9.83174e-05	0.6923
-0.000214262	0.71	-0.000126729	0.6932	-9.44952e-05	0.6422	-9.68734e-05	0.6914
-0.000206407	0.7099	-0.000126236	0.6917	-8.53506e-05	0.6415	-9.66562e-05	0.6913
-0.000211339	0.7097	-0.000126287	0.6913	-9.26818e-05	0.6408	-9.71343e-05	0.6908
-0.000203462	0.7084	-0.000126052	0.6909	-9.25647e-05	0.6406	-9.64557e-05	0.6899
-0.000206738	0.7082	-0.000126128	0.6896	-8.98645e-05	0.64	-9.60551e-05	0.6891
-0.000207163	0.7081	-0.000124831	0.6891	-8.97876e-05	0.6388	-9.64991e-05	0.6889
-0.000210301	0.7073	-0.000124743	0.6891	-9.00887e-05	0.6372	-9.61801e-05	0.6886
-0.000207309	0.7065	-0.000124442	0.6887	-8.89936e-05	0.637	-9.61068e-05	0.6878
-0.000209374	0.7056	-0.000124296	0.6874	-9.03494e-05	0.6365	-9.61945e-05	0.6869
-0.000210821	0.7056	-0.000124257	0.6865	-8.90845e-05	0.6359	-9.63487e-05	0.6867
-0.00020209	0.7054	-0.000123944	0.6863	-8.60692e-05	0.6348	-9.54182e-05	0.6863
-0.000200587	0.7045	-0.000123704	0.6857	-8.65448e-05	0.6349	-9.66999e-05	0.6853
-0.000208646	0.7039	-0.000123746	0.685	-8.60911e-05	0.6339	-9.51883e-05	0.6839
-0.000206307	0.7036	-0.000123211	0.6843	-9.01035e-05	0.6329	-9.6024e-05	0.684
-0.000200406	0.7029	-0.000123561	0.6843	-8.40977e-05	0.6321	-9.57022e-05	0.6834
-0.000213036	0.7017	-0.000123348	0.6829	-9.05021e-05	0.6316	-9.53877e-05	0.6829
-0.000208062	0.7013	-0.000123117	0.6817	-8.46128e-05	0.631	-9.43791e-05	0.6814
-0.000203389	0.7012	-0.000122812	0.6814	-8.25981e-05	0.6294	-9.54064e-05	0.6807
-0.000203872	0.7008	-0.000122797	0.6809	-8.79528e-05	0.6293	-9.54632e-05	0.68
-0.000199874	0.6998	-0.000123109	0.68	-8.52429e-05	0.629	-9.36466e-05	0.6795
-0.000201882	0.6992	-0.0001228	0.6783	-8.4658e-05	0.6278	-9.42665e-05	0.6784
-0.000203606	0.6984	-0.000122637	0.6782	-8.47825e-05	0.627	-9.28993e-05	0.6782
-0.00020061	0.6976	-0.000122405	0.6777	-8.4183e-05	0.6267	-9.34765e-05	0.6777
-0.000198431	0.6973	-0.000122392	0.6768	-8.78179e-05	0.6259	-9.37263e-05	0.6765
-0.000201811	0.6975	-0.000122266	0.6763	-8.88711e-05	0.6245	-9.48772e-05	0.6755
-0.000200156	0.6968	-0.000121793	0.6755	-8.2331e-05	0.6243	-9.31506e-05	0.675
-0.000199259	0.6958	-0.000121842	0.6746	-8.07051e-05	0.6241	-9.28694e-05	0.6747
-0.000197248	0.6947	-0.000121903	0.6734	-8.39706e-05	0.6237	-9.22565e-05	0.6735
-0.000196157	0.6945	-0.000121544	0.6733	-8.00334e-05	0.6222	-9.33949e-05	0.6723
-0.000200171	0.6947	-0.000121096	0.6725	-8.50557e-05	0.6216	-9.18951e-05	0.6724
-0.000201476	0.6935	-0.000121123	0.6706	-7.86267e-05	0.6212	-9.2752e-05	0.672
-0.000201507	0.6926	-0.000121007	0.6704	-8.23778e-05	0.6209	-9.12584e-05	0.6712
-0.00020597	0.692	-0.000120386	0.6695	-8.25231e-05	0.62	-9.20761e-05	0.6701
-0.000192744	0.6918	-0.000119933	0.6682	-8.00016e-05	0.6195	-9.12931e-05	0.669
-0.000197223	0.6911	-0.000120599	0.6678	-8.42343e-05	0.6189	-9.24135e-05	0.6686
-0.000196993	0.6905	-0.000119987	0.6667	-8.62327e-05	0.6181	-9.20708e-05	0.6679
-0.000201749	0.6899	-0.000119774	0.6657	-8.01753e-05	0.6166	-9.0508e-05	0.6668
-0.000197566	0.6893	-0.00011913	0.6656	-7.7438e-05	0.6163	-9.06769e-05	0.6661
-0.000195054	0.6877	-0.00011913	0.6649	-8.24419e-05	0.6153	-9.15789e-05	0.6657
-0.000198093	0.6877	-0.000119123	0.6636	-8.41606e-05	0.6141	-9.12502e-05	0.665
-0.000194048	0.6876	-0.00011884	0.6628	-8.14565e-05	0.6138	-9.09895e-05	0.6635
-0.000196247	0.6868	-0.000118403	0.662	-8.30865e-05	0.6135	-9.0932e-05	0.6629
-0.000198799	0.6857	-0.000118231	0.6608	-8.47719e-05	0.6126	-8.89496e-05	0.6625
-0.000195981	0.6855	-0.00011844	0.6598	-8.13324e-05	0.6112	-8.96817e-05	0.6619
-0.000195708	0.6845	-0.000118307	0.6596	-8.35271e-05	0.6109	-9.07345e-05	0.6608
-0.000197632	0.6836	-0.000118005	0.6589	-8.48926e-05	0.6103	-8.94874e-05	0.6605
-0.000192335	0.6827	-0.000117703	0.658	-7.97445e-05	0.6091	-8.91038e-05	0.6599
-0.000191091	0.6831	-0.000117349	0.6574	-7.55025e-05	0.6085	-8.94615e-05	0.6591
-0.000195025	0.6826	-0.000117216	0.6566	-8.2478e-05	0.6081	-8.89432e-05	0.6574
-0.000194963	0.6816	-0.000117068	0.6556	-8.52651e-05	0.6073	-8.94174e-05	0.6572
-0.00019512	0.6801	-0.000116787	0.6549	-7.74935e-05	0.6062	-8.91094e-05	0.657
-0.000194434	0.6803	-0.000116304	0.6549	-7.73212e-05	0.6062	-8.92579e-05	0.6564
-0.000189027	0.6792	-0.000116447	0.6539	-7.7498e-05	0.6055	-8.90324e-05	0.6557
-0.000193437	0.6781	-0.000116551	0.6523	-7.85587e-05	0.6041	-8.79041e-05	0.6545
-0.000190593	0.6778	-0.000116687	0.652	-8.01109e-05	0.6037	-8.8119e-05	0.6538
-0.000193825	0.677	-0.000116007	0.6514	-8.2128e-05	0.6037	-8.86743e-05	0.6529
-0.000188807	0.6761	-0.000116076	0.6499	-7.99523e-05	0.6032	-8.8899e-05	0.6523
-0.000186286	0.6754	-0.000116	0.6491	-7.88387e-05	0.6022	-8.88429e-05	0.6517
-0.000183681	0.6752	-0.000115567	0.6487	-7.44873e-05	0.6012	-8.94057e-05	0.651
-0.00018679	0.6746	-0.000115341	0.6475	-7.77885e-05	0.6006	-8.89596e-05	0.65
-0.000190923	0.6733	-0.000115104	0.6466	-8.25629e-05	0.6003	-8.97798e-05	0.6489
-0.000186505	0.6727	-0.000114896	0.6463	-7.85169e-05	0.5992	-8.80479e-05	0.6489
-0.000187509	0.6725	-0.000115307	0.6464	-7.79125e-05	0.5989	-8.92068e-05	0.6485
-0.000189375	0.6716	-0.000114678	0.6454	-7.76673e-05	0.598	-8.87361e-05	0.6476
-0.000187703	0.6708	-0.000114586	0.6442	-7.57484e-05	0.5969	-8.85922e-05	0.6465
-0.000188181	0.6704	-0.000114588	0.6437	-7.96001e-05	0.5964	-8.60288e-05	0.6454
-0.000192524	0.6701	-0.000114611	0.6431	-7.81369e-05	0.5964	-8.64517e-05	0.6446
-0.000185542	0.669	-0.000114143	0.642	-7.92869e-05	0.5956	-8.56205e-05	0.6439
-0.000185166	0.6683	-0.000114276	0.6414	-7.479e-05	0.5945	-8.47835e-05	0.6427
-0.000185607	0.6681	-0.000114329	0.6413	-7.61948e-05	0.5942	-8.56111e-05	0.6424
-0.000188396	0.6675	-0.000113731	0.6403	-7.96192e-05	0.5932	-8.54034e-05	0.6415
-0.000186202	0.6662	-0.000113791	0.6391	-7.49135e-05	0.5921	-8.6619e-05	0.6404
-0.000184743	0.6658	-0.000113367	0.6384	-7.28475e-05	0.5916	-8.42749e-05	0.6399
-0.000181376	0.6654	-0.000113493	0.6385	-6.97137e-05	0.591	-8.49003e-05	0.6396
-0.000184891	0.6643	-0.000113193	0.6376	-7.29127e-05	0.5902	-8.5721e-05	0.639
-0.000181338	0.6635	-0.000112819	0.6363	-7.87881e-05	0.5895	-8.47407e-05	0.638
-0.000182949	0.6635	-0.000112369	0.635	-7.72922e-05	0.5891	-8.38372e-05	0.6372
-0.000182062	0.6627	-0.000112601	0.6349	-7.7132e-05	0.5886	-8.41435e-05	0.6372
-0.000183461	0.6617	-0.000112374	0.6342	-7.58448e-05	0.5876	-8.36405e-05	0.636
-0.000188542	0.6611	-0.00011216	0.6333	-7.52488e-05	0.5872	-8.39032e-05	0.635
-0.00018026	0.6608	-0.000112099	0.633	-7.12856e-05	0.5866	-8.3288e-05	0.6344
-0.000181392	0.6603	-0.000112189	0.632	-7.19328e-05	0.5858	-8.27051e-05	0.6342
-0.000176531	0.6593	-0.00011164	0.6314	-7.59119e-05	0.5849	-8.27113e-05	0.6333
-0.000184538	0.6584	-0.000111615	0.6305	-7.02455e-05	0.5844	-8.3414e-05	0.6323
-0.000183391	0.6577	-0.000111639	0.6303	-7.23619e-05	0.5837	-8.32223e-05	0.6317
-0.000181269	0.6569	-0.000111191	0.6296	-7.06621e-05	0.5825	-8.337e-05	0.6316
-0.000177954	0.6562	-0.000111071	0.6283	-6.76992e-05	0.5825	-8.24664e-05	0.631
-0.000182354	0.6565	-0.000111323	0.6271	-6.94366e-05	0.5819	-8.23085e-05	0.6297
-0.000180801	0.6551	-0.000111244	0.6272	-8.02277e-05	0.5809	-8.29251e-05	0.6288
-0.000179431	0.6542	-0.000110835	0.6263	-6.91716e-05	0.58	-8.20358e-05	0.6282
-0.000180834	0.6539	-0.000111039	0.6255	-7.83158e-05	0.5801	-8.23186e-05	0.627
-0.000174016	0.6534	-0.000110118	0.6249	-6.88801e-05	0.5792	-8.15455e-05	0.6265
-0.00017757	0.6525	-0.000110682	0.6238	-6.89438e-05	0.5781	-8.24213e-05	0.6261
-0.000182168	0.6512	-0.000110058	0.6227	-7.40231e-05	0.5776	-8.17848e-05	0.6253
-0.000178433	0.6507	-0.000110128	0.6224	-7.42632e-05	0.5774	-8.1906e-05	0.6242
-0.000170192	0.6502	-0.000110072	0.6222	-6.85036e-05	0.5768	-8.13873e-05	0.6236
-0.00017404	0.6498	-0.000109762	0.6213	-6.62583e-05	0.5753	-8.20972e-05	0.6234
-0.000172835	0.6489	-0.000109123	0.6202	-6.86107e-05	0.5751	-8.16913e-05	0.6227
-0.000171906	0.6481	-0.000109182	0.6197	-6.85876e-05	0.5743	-8.14081e-05	0.6215
-0.000176545	0.6468	-0.000109086	0.619	-6.85642e-05	0.5739	-8.17005e-05	0.6203
-0.00017537	0.6457	-0.000108878	0.6175	-7.09679e-05	0.5731	-8.06943e-05	0.6204
-0.000171478	0.6456	-0.000108886	0.617	-6.62078e-05	0.5729	-8.17827e-05	0.6195
-0.000173663	0.6454	-0.000108345	0.6168	-7.12698e-05	0.5724	-8.08137e-05	0.6191
-0.00017147	0.644	-0.000108184	0.6158	-7.32954e-05	0.5713	-8.09756e-05	0.618
-0.000164753	0.6439	-0.000108146	0.6148	-6.78113e-05	0.5708	-8.12004e-05	0.6176
-0.000175126	0.6439	-0.000108391	0.6143	-6.23746e-05	0.57	-8.08769e-05	0.6165
-0.000167794	0.6426	-0.000108268	0.614	-6.65753e-05	0.5693	-7.96111e-05	0.6151
-0.000171976	0.6419	-0.000108329	0.6126	-6.26186e-05	0.5687	-8.04728e-05	0.6149
-0.00016803	0.6411	-0.000107975	0.6118	-6.78509e-05	0.5681	-7.86656e-05	0.6147
-0.000164545	0.6404	-0.000107755	0.6114	-6.98944e-05	0.567	-7.943e-05	0.6141
-0.000171508	0.6394	-0.000107519	0.6109	-6.37184e-05	0.5664	-7.82936e-05	0.6127
-0.000167663	0.6391	-0.000107363	0.6096	-6.88888e-05	0.5663	-7.96074e-05	0.6122
-0.00017035	0.6387	-0.000107016	0.6095	-7.12254e-05	0.5652	-7.89939e-05	0.6116
-0.000164913	0.6376	-0.00010695	0.6088	-6.9095e-05	0.5641	-7.87589e-05	0.6109
-0.000172068	0.6367	-0.000107164	0.6078	-6.58817e-05	0.5639	-7.95919e-05	0.6101
-0.000172293	0.6366	-0.000106754	0.6072	-6.42767e-05	0.5633	-7.89413e-05	0.6097
-0.000164681	0.6356	-0.000106307	0.6068	-7.00478e-05	0.5626	-7.88826e-05	0.6089
-0.00016507	0.6344	-0.000106488	0.6062	-7.0062e-05	0.5619	-7.84073e-05	0.6082
-0.000170303	0.6343	-0.000106103	0.6054	-6.64162e-05	0.5615	-7.84776e-05	0.6073
-0.000168312	0.6337	-0.000105964	0.6043	-7.01795e-05	0.5612	-7.88011e-05	0.6071
-0.000166571	0.6329	-0.000105746	0.6043	-6.20561e-05	0.5601	-7.83567e-05	0.6066
-0.000168606	0.6324	-0.000105088	0.6027	-6.0328e-05	0.5599	-7.89357e-05	0.6056
-0.000165794	0.6323	-0.000104886	0.6015	-6.31522e-05	0.5592	-7.84013e-05	0.6048
-0.000163117	0.6315	-0.000104338	0.6013	-6.21647e-05	0.5582	-7.76598e-05	0.6045
-0.000166193	0.6301	-0.000104456	0.6008	-6.88894e-05	0.5575	-7.70518e-05	0.6036
-0.000162354	0.6293	-0.000103862	0.5999	-7.33497e-05	0.5575	-7.69764e-05	0.6025
-0.000161931	0.6289	-0.000103898	0.5992	-6.51144e-05	0.5566	-7.67904e-05	0.602
-0.000162027	0.6282	-0.000104039	0.5992	-6.84965e-05	0.5556	-7.52256e-05	0.6013
-0.000162812	0.6272	-0.000103421	0.5985	-6.2203e-05	0.5557	-7.66458e-05	0.6005
-0.000157457	0.627	-0.000103582	0.597	-6.75636e-05	0.5547	-7.62266e-05	0.5998
-0.000159664	0.626	-0.000103294	0.5965	-6.24704e-05	0.5538	-7.59985e-05	0.5993
-0.0001584	0.6252	-0.000103111	0.596	-6.88118e-05	0.5532	-7.60672e-05	0.5981
-0.000161205	0.6243	-0.00010281	0.5949	-6.15678e-05	0.553	-7.43409e-05	0.5973
-0.000160822	0.6237	-0.000102553	0.5945	-6.80117e-05	0.5517	-7.53964e-05	0.5967
-0.000156934	0.6226	-0.000102011	0.594	-6.63707e-05	0.5507	-7.59078e-05	0.5965
-0.000159803	0.6214	-0.000101902	0.5932	-6.39058e-05	0.5505	-7.63534e-05	0.5959
-0.000161627	0.6214	-0.000102371	0.5924	-6.33014e-05	0.5501	-7.53786e-05	0.5949
-0.000156702	0.6206	-0.000101811	0.5921	-6.32044e-05	0.5493	-7.54654e-05	0.5937
-0.000159369	0.6195	-0.000101679	0.5911	-5.91432e-05	0.5485	-7.57665e-05	0.5935
-0.000154434	0.6189	-0.000101566	0.59	-6.25633e-05	0.5484	-7.4842e-05	0.593
-0.000157588	0.619	-0.000101108	0.5895	-5.73676e-05	0.5475	-7.54213e-05	0.592
-0.000152437	0.6179	-0.000101231	0.589	-6.17429e-05	0.5471	-7.50133e-05	0.5917
-0.000155693	0.6172	-0.000101017	0.5881	-5.96687e-05	0.5469	-7.48559e-05	0.5909
-0.000160417	0.6167	-0.0001011	0.5872	-6.42341e-05	0.5462	-7.42748e-05	0.5901
-0.000157566	0.6159	-0.00010048	0.587	-6.28694e-05	0.5451	-7.35732e-05	0.5894
-0.000151212	0.6147	-0.000100091	0.5863	-6.18804e-05	0.5445	-7.38919e-05	0.5893
-0.000151337	0.6143	-9.97544e-05	0.5856	-6.40431e-05	0.5439	-7.3034e-05	0.5884
-0.000153697	0.6138	-9.97942e-05	0.5845	-5.89162e-05	0.5432	-7.41515e-05	0.5871
-0.000156637	0.6122	-9.92247e-05	0.5845	-6.20948e-05	0.5425	-7.30186e-05	0.5865
-0.000154942	0.6115	-9.93836e-05	0.584	-6.20008e-05	0.5422	-7.34223e-05	0.5865
-0.000159294	0.6116	-9.91853e-05	0.5832	-6.14273e-05	0.5412	-7.23096e-05	0.5856
-0.000158298	0.611	-9.90619e-05	0.5826	-6.11292e-05	0.5403	-7.25342e-05	0.5847
-0.000154354	0.6097	-9.933e-05	0.5818	-6.04384e-05	0.5401	-7.29533e-05	0.5842
-0.000153652	0.6094	-9.93291e-05	0.5808	-5.94836e-05	0.5399	-7.389e-05	0.5834
-0.000150751	0.609	-9.88525e-05	0.58	-5.84369e-05	0.5392	-7.28303e-05	0.5823
-0.00015449	0.6078	-9.87474e-05	0.58	-6.42074e-05	0.5385	-7.26154e-05	0.5818
-0.000153399	0.6071	-9.86324e-05	0.5787	-6.48867e-05	0.5379	-7.21852e-05	0.5816
-0.000144384	0.6066	-9.85382e-05	0.578	-6.7254e-05	0.5373	-7.12711e-05	0.581
-0.000152804	0.6056	-9.84396e-05	0.5775	-6.15597e-05	0.5365	-7.14577e-05	0.5798
-0.000148051	0.605	-9.81764e-05	0.5774	-5.49482e-05	0.5361	-7.20869e-05	0.5793
-0.000144978	0.6048	-9.80689e-05	0.5762	-6.09042e-05	0.5353	-7.17516e-05	0.5789
-0.000151005	0.6037	-9.72685e-05	0.5754	-6.46207e-05	0.5345	-7.07198e-05	0.578
-0.000148937	0.6029	-9.76142e-05	0.5754	-5.90051e-05	0.5339	-7.06517e-05	0.5772
-0.00014845	0.6023	-9.77703e-05	0.5744	-5.66897e-05	0.5333	-6.9984e-05	0.5767
-0.000149617	0.6019	-9.71284e-05	0.5733	-5.49648e-05	0.5328	-7.02794e-05	0.5758
-0.0001469	0.6008	-9.74657e-05	0.573	-5.41283e-05	0.5317	-7.00333e-05	0.5751
-0.000143166	0.5992	-9.67748e-05	0.5727	-5.9275e-05	0.5315	-7.18663e-05	0.5744
-0.000144987	0.5986	-9.68737e-05	0.5712	-6.34191e-05	0.5309	-7.03137e-05	0.5737
-0.000147682	0.5982	-9.64857e-05	0.5704	-5.64919e-05	0.5298	-7.04985e-05	0.5732
-0.000148348	0.5976	-9.63324e-05	0.5699	-5.48033e-05	0.5294	-7.02439e-05	0.5722
-0.000146201	0.5971	-9.60051e-05	0.5689	-5.78968e-05	0.5291	-7.04475e-05	0.5721
-0.000145846	0.5966	-9.52884e-05	0.5684	-5.83589e-05	0.5285	-6.93053e-05	0.5714
-0.00014118	0.5956	-9.56842e-05	0.5678	-5.48896e-05	0.5274	-6.96826e-05	0.5698
-0.000144213	0.5951	-9.47509e-05	0.5671	-5.49281e-05	0.5269	-7.1141e-05	0.5689
-0.000147235	0.595	-9.4511e-05	0.5664	-5.65718e-05	0.5263	-7.01435e-05	0.5691
-0.000149441	0.5941	-9.44488e-05	0.5662	-5.20503e-05	0.5257	-6.82249e-05	0.5684
-0.000140455	0.5921	-9.43789e-05	0.5654	-5.85539e-05	0.5255	-6.86227e-05	0.5673
-0.000140493	0.5916	-9.51306e-05	0.5645	-5.46005e-05	0.5249	-6.95163e-05	0.5665
-0.00014378	0.5914	-9.62363e-05	0.5638	-5.39117e-05	0.5235	-6.85559e-05	0.5662
-0.000140889	0.5902	-9.59616e-05	0.5635	-5.46067e-05	0.5229	-6.87435e-05	0.5657
-0.000150218	0.5899	-9.57596e-05	0.5626	-5.4021e-05	0.5226	-6.81691e-05	0.5647
-0.000142627	0.5896	-9.56129e-05	0.5618	-5.97294e-05	0.5214	-6.83449e-05	0.5643
-0.000139306	0.588	-9.5298e-05	0.5613	-5.55807e-05	0.5213	-6.77918e-05	0.5639
-0.000140949	0.5873	-9.52583e-05	0.5605	-6.16537e-05	0.5209	-6.81839e-05	0.5624
-0.000139781	0.587	-9.5099e-05	0.5598	-5.86302e-05	0.5201	-6.6909e-05	0.5618
-0.00013959	0.5863	-9.3053e-05	0.5592	-5.67682e-05	0.5192	-6.70071e-05	0.5618
-0.000139353	0.5854	-9.27422e-05	0.5585	-5.43315e-05	0.5188	-6.59569e-05	0.5612
-0.000140029	0.5849	-9.2542e-05	0.5575	-5.43201e-05	0.5183	-6.63488e-05	0.5601
-0.000138205	0.5843	-9.29519e-05	0.5559	-5.12539e-05	0.5176	-6.68989e-05	0.5594
-0.000136372	0.5835	-9.29121e-05	0.5552	-5.44134e-05	0.5176	-6.63547e-05	0.5589
-0.000138772	0.5831	-9.24283e-05	0.5539	-5.45886e-05	0.5169	-6.78407e-05	0.558
-0.000140297	0.5823	-9.32471e-05	0.5526	-4.99728e-05	0.5158	-6.66096e-05	0.5575
-0.000139704	0.5814	-9.47945e-05	0.5521	-6.06829e-05	0.5152	-6.61871e-05	0.557
-0.000139744	0.5809	-9.42252e-05	0.5516	-5.5668e-05	0.5148	-6.54028e-05	0.556
-0.000136744	0.5803	-9.43435e-05	0.5506	-5.61459e-05	0.5141	-6.58819e-05	0.5553
-0.000133833	0.5791	-9.42846e-05	0.5503	-5.59942e-05	0.5135	-6.63842e-05	0.555
-0.000137552	0.5779	-9.40403e-05	0.5498	-5.63341e-05	0.5131	-6.5797e-05	0.5547
-0.000135582	0.5778	-9.33591e-05	0.5488	-5.61483e-05	0.5119	-6.60327e-05	0.5533
-0.00013569	0.5768	-9.3269e-05	0.5485	-4.64527e-05	0.511	-6.67052e-05	0.5524
-0.000136519	0.5756	-9.08623e-05	0.5484	-5.33967e-05	0.5108	-6.59256e-05	0.5521
-0.000137835	0.5756	-9.09137e-05	0.5478	-5.87419e-05	0.5104	-6.47897e-05	0.5514
-0.000135388	0.5751	-9.11795e-05	0.5464	-4.96517e-05	0.5094	-6.66003e-05	0.5505
-0.000133657	0.5735	-9.14307e-05	0.5463	-5.22905e-05	0.509	-6.59473e-05	0.5505
-0.000135531	0.5732	-9.11209e-05	0.5456	-5.04514e-05	0.5084	-6.5525e-05	0.5496
-0.000137605	0.5727	-9.11435e-05	0.5446	-4.9757e-05	0.5077	-6.45742e-05	0.5488
-0.000135625	0.5715	-9.08283e-05	0.5441	-5.28113e-05	0.507	-6.5019e-05	0.5478
-0.000130526	0.5713	-9.08177e-05	0.5436	-4.93743e-05	0.5067	-6.54791e-05	0.5477
-0.000131993	0.5709	-8.99613e-05	0.5427	-5.52035e-05	0.5059	-6.54014e-05	0.5466
-0.000134025	0.57	-9.01831e-05	0.5425	-4.81251e-05	0.5053	-6.47768e-05	0.5456
-0.000129336	0.5693	-8.92361e-05	0.5422	-5.53617e-05	0.505	-6.21857e-05	0.5453
-0.000134655	0.5687	-8.97387e-05	0.541	-5.18076e-05	0.5046	-6.34806e-05	0.5448
-0.000132651	0.568	-8.82238e-05	0.5401	-4.83766e-05	0.5034	-6.35372e-05	0.5437
-0.000130664	0.5672	-8.79144e-05	0.5398	-5.41216e-05	0.5029	-6.33419e-05	0.5433
-0.00013087	0.5665	-8.80508e-05	0.539	-5.09235e-05	0.5025	-6.42156e-05	0.5428
-0.00013233	0.5659	-8.79645e-05	0.5387	-5.20665e-05	0.5016	-6.27601e-05	0.5421
-0.000129281	0.5653	-8.79454e-05	0.5384	-5.36625e-05	0.5013	-6.46107e-05	0.5413
-0.000132303	0.5646	-8.75735e-05	0.5374	-5.11946e-05	0.5011	-6.48445e-05	0.5411
-0.000129434	0.5641	-8.75335e-05	0.5361	-5.16244e-05	0.5003	-6.3434e-05	0.5403
-0.000129686	0.5629	-8.82124e-05	0.5359	-4.97086e-05	0.4994	-6.44402e-05	0.5392
-0.00012617	0.5627	-8.83104e-05	0.5353	-5.25111e-05	0.4991	-6.31148e-05	0.5389
-0.000130824	0.5619	-8.85223e-05	0.5345	-5.16441e-05	0.4986	-6.39364e-05	0.5383
-0.000128405	0.561	-8.86701e-05	0.5337	-5.53528e-05	0.4978	-6.27905e-05	0.5374
-0.000124296	0.5602	-8.81707e-05	0.533	-4.91351e-05	0.4976	-6.24545e-05	0.5366
-0.000127136	0.5602	-8.84468e-05	0.5322	-4.98553e-05	0.4969	-6.35758e-05	0.5364
-0.000130113	0.5591	-8.79661e-05	0.5316	-4.6945e-05	0.4961	-6.24631e-05	0.536
-0.00012546	0.5578	-8.77335e-05	0.5314	-4.94638e-05	0.4955	-6.19029e-05	0.5348
-0.000126454	0.5576	-8.79688e-05	0.5307	-5.70806e-05	0.495	-6.00182e-05	0.5345
-0.000127566	0.5569	-8.65309e-05	0.5296	-4.82639e-05	0.4943	-6.13057e-05	0.5337
-0.000122649	0.556	-8.71135e-05	0.5291	-4.6278e-05	0.4938	-6.03203e-05	0.5327
-0.000122989	0.5557	-8.73156e-05	0.5281	-5.00969e-05	0.4935	-6.15808e-05	0.5322
-0.000122949	0.5547	-8.6428e-05	0.5275	-4.83605e-05	0.4929	-6.09597e-05	0.532
-0.000124394	0.5541	-8.67156e-05	0.5274	-4.76534e-05	0.4918	-6.14259e-05	0.5313
-0.000123124	0.5534	-8.64664e-05	0.5269	-5.0216e-05	0.4916	-6.09926e-05	0.5304
-0.000123877	0.5528	-8.62929e-05	0.5252	-4.60252e-05	0.4911	-6.0578e-05	0.5297
-0.000125226	0.5516	-8.61151e-05	0.5247	-4.47325e-05	0.4898	-6.07667e-05	0.5295
-0.000126027	0.5511	-8.63368e-05	0.5243	-4.74917e-05	0.4898	-6.12389e-05	0.5286
-0.000122589	0.5508	-8.60552e-05	0.5236	-4.82113e-05	0.4894	-6.06431e-05	0.5274
-0.000122837	0.5494	-8.56862e-05	0.5231	-4.74097e-05	0.4882	-6.04401e-05	0.5274
-0.000124231	0.5485	-8.53667e-05	0.5226	-4.67386e-05	0.4879	-6.10083e-05	0.5268
-0.000123128	0.5485	-8.58484e-05	0.5219	-4.34958e-05	0.4875	-6.05686e-05	0.5259
-0.000118444	0.5479	-8.58028e-05	0.521	-4.53492e-05	0.4867	-6.07358e-05	0.5251
-0.000125062	0.5465	-8.54028e-05	0.5207	-4.865e-05	0.4864	-6.03151e-05	0.5247
-0.00012014	0.5462	-8.55984e-05	0.5202	-5.05447e-05	0.4859	-6.01237e-05	0.524
-0.000120978	0.5456	-8.51232e-05	0.5191	-4.81788e-05	0.4853	-5.98154e-05	0.5232
-0.000115029	0.5445	-8.49373e-05	0.5188	-4.5931e-05	0.4844	-5.77747e-05	0.5231
-0.000119305	0.5441	-8.4625e-05	0.518	-4.27728e-05	0.4846	-5.93913e-05	0.5225
-0.000121086	0.5436	-8.4194e-05	0.517	-5.18706e-05	0.484	-6.01049e-05	0.5212
-0.000119999	0.5426	-8.42433e-05	0.5161	-4.61392e-05	0.4827	-5.89863e-05	0.5208
-0.000120172	0.5424	-8.40442e-05	0.5157	-4.03199e-05	0.4827	-5.90517e-05	0.5202
-0.000121637	0.5419	-8.41552e-05	0.5151	-4.50423e-05	0.4821	-5.96377e-05	0.5194
-0.000116332	0.5409	-8.44259e-05	0.5146	-4.38966e-05	0.4813	-5.96825e-05	0.519
-0.000113002	0.5403	-8.37895e-05	0.5141	-4.54424e-05	0.4811	-5.92708e-05	0.5188
-0.000112542	0.5398	-8.3403e-05	0.5134	-4.7152e-05	0.4807	-6.00404e-05	0.5182
-0.000121315	0.5387	-8.33495e-05	0.5121	-3.89629e-05	0.48	-5.91543e-05	0.5166
-0.000122102	0.5382	-8.29572e-05	0.5123	-4.78357e-05	0.4794	-5.89708e-05	0.5163
-0.000116557	0.5375	-8.30634e-05	0.5114	-4.71967e-05	0.4791	-5.97801e-05	0.516
-0.000114255	0.5369	-8.29127e-05	0.5105	-4.34015e-05	0.4783	-5.81642e-05	0.5151
-0.000113812	0.5359	-8.26678e-05	0.5102	-4.87526e-05	0.4773	-5.84714e-05	0.5147
-0.000114865	0.5355	-8.24189e-05	0.5092	-4.51404e-05	0.4773	-5.97679e-05	0.514
-0.000117366	0.5348	-8.20261e-05	0.5084	-4.73582e-05	0.4769	-5.80313e-05	0.5132
-0.000118359	0.5342	-8.14817e-05	0.5081	-4.68753e-05	0.4757	-5.88871e-05	0.5126
-0.000116259	0.5333	-8.15411e-05	0.5075	-4.38126e-05	0.4755	-5.84507e-05	0.5123
-0.000112599	0.5327	-8.14707e-05	0.5065	-4.85219e-05	0.4747	-5.87758e-05	0.5118
-0.000111045	0.5319	-8.13808e-05	0.5059	-4.70589e-05	0.4743	-5.8201e-05	0.5103
-0.000119343	0.5315	-8.13382e-05	0.5054	-4.28557e-05	0.4739	-5.76605e-05	0.51
-0.000114436	0.5308	-8.09425e-05	0.5046	-4.65591e-05	0.4731	-5.85864e-05	0.5097
-0.00011423	0.5295	-8.07296e-05	0.5036	-4.24177e-05	0.4724	-5.7739e-05	0.5091
-0.000115975	0.5292	-8.05038e-05	0.5033	-4.40609e-05	0.4721	-5.78786e-05	0.5083
-0.000111638	0.5286	-8.03431e-05	0.5026	-4.29506e-05	0.4718	-5.69965e-05	0.5077
-0.000111686	0.5275	-8.03782e-05	0.5018	-4.45155e-05	0.4705	-5.7839e-05	0.5069
-0.000113574	0.5269	-8.0457e-05	0.5018	-4.09329e-05	0.4703	-5.67423e-05	0.5062
-0.000116744	0.5269	-8.00876e-05	0.5011	-4.92635e-05	0.4701	-5.72214e-05	0.5059
-0.000111212	0.5261	-7.92736e-05	0.5004	-4.53261e-05	0.4693	-5.64457e-05	0.5053
-0.000110082	0.5253	-7.95443e-05	0.4995	-4.66023e-05	0.4689	-5.77978e-05	0.5045
-0.00011435	0.5247	-7.94572e-05	0.4994	-4.20607e-05	0.4688	-5.70322e-05	0.5035
-0.000109283	0.5239	-7.90055e-05	0.4988	-4.27468e-05	0.4679	-5.72721e-05	0.503
-0.000110605	0.5234	-7.80255e-05	0.498	-4.55986e-05	0.4675	-5.78172e-05	0.5026
-0.000110127	0.523	-7.73367e-05	0.4977	-4.29224e-05	0.467	-5.61793e-05	0.5018
-0.000109885	0.5222	-7.76713e-05	0.4971	-4.56273e-05	0.4663	-5.67676e-05	0.5012
-0.000115044	0.521	-7.71728e-05	0.496	-4.22821e-05	0.4658	-5.72985e-05	0.5006
-0.000109974	0.5207	-7.72792e-05	0.4957	-4.14314e-05	0.4656	-5.62489e-05	0.4995
-0.000107564	0.5201	-7.73057e-05	0.495	-3.8093e-05	0.4646	-5.60778e-05	0.4993
-0.000109269	0.5192	-7.69854e-05	0.4942	-4.15471e-05	0.4641	-5.58068e-05	0.4992
-0.000105084	0.5189	-7.67032e-05	0.4939	-4.61152e-05	0.4638	-5.62838e-05	0.4984
-0.000108494	0.5182	-7.64859e-05	0.493	-4.0634e-05	0.4632	-5.53856e-05	0.4975
-0.000108295	0.5174	-7.66456e-05	0.4921	-4.27777e-05	0.4627	-5.58068e-05	0.497
-0.000106108	0.517	-7.65828e-05	0.4917	-4.01686e-05	0.4621	-5.49156e-05	0.4963
-0.000106571	0.5166	-7.60602e-05	0.4912	-4.50976e-05	0.4615	-5.51819e-05	0.4956
-0.000106241	0.5153	-7.55673e-05	0.4906	-3.84779e-05	0.4607	-5.48608e-05	0.4954
-0.000110531	0.515	-7.5153e-05	0.4897	-3.77909e-05	0.461	-5.51735e-05	0.4947
-0.000107233	0.5145	-7.34216e-05	0.4895	-3.32779e-05	0.4601	-5.60533e-05	0.4939
-0.000104526	0.5136	-7.35434e-05	0.4887	-3.79002e-05	0.4595	-5.38566e-05	0.4937
-0.000109251	0.5125	-7.35365e-05	0.4875	-4.51141e-05	0.4591	-5.38571e-05	0.4929
-0.000103162	0.5125	-7.29898e-05	0.4874	-4.05686e-05	0.4586	-5.43697e-05	0.4922
-0.00010247	0.5117	-7.26689e-05	0.4869	-4.27215e-05	0.4581	-5.40938e-05	0.4916
-0.000101177	0.5107	-7.27769e-05	0.4856	-3.59953e-05	0.4577	-5.47029e-05	0.4912
-0.000104236	0.5103	-7.28649e-05	0.4854	-3.82253e-05	0.4571	-5.37833e-05	0.4906
-9.91483e-05	0.5094	-7.21213e-05	0.4847	-3.77391e-05	0.4564	-5.41432e-05	0.4897
-0.000104048	0.5085	-7.30321e-05	0.4839	-4.18648e-05	0.4562	-5.38503e-05	0.4892
-0.000102391	0.5083	-7.39803e-05	0.4835	-4.11593e-05	0.456	-5.2515e-05	0.4887
-9.99172e-05	0.5075	-7.41559e-05	0.4829	-3.91654e-05	0.4548	-5.31977e-05	0.4881
-9.94158e-05	0.5066	-7.46708e-05	0.482	-3.64311e-05	0.4542	-5.45426e-05	0.4875
-0.000104866	0.5062	-7.4305e-05	0.4816	-3.73782e-05	0.4539	-5.29917e-05	0.4871
-0.000103062	0.5055	-7.3077e-05	0.4808	-4.09603e-05	0.4533	-5.40413e-05	0.486
-0.000100323	0.5047	-7.34644e-05	0.4797	-3.96349e-05	0.453	-5.33817e-05	0.4853
-9.90408e-05	0.5045	-7.33704e-05	0.4797	-3.93308e-05	0.4529	-5.33806e-05	0.485
-9.76766e-05	0.5037	-7.26396e-05	0.4792	-4.22761e-05	0.452	-5.26914e-05	0.4845
-0.00010043	0.5025	-7.28542e-05	0.4785	-3.5743e-05	0.4513	-5.41921e-05	0.4836
-9.90999e-05	0.5024	-7.29221e-05	0.4779	-4.30407e-05	0.4512	-5.43817e-05	0.4832
-0.000100879	0.5017	-7.23285e-05	0.4771	-3.86347e-05	0.4509	-5.28267e-05	0.4824
-9.31044e-05	0.5006	-7.25459e-05	0.4762	-3.9228e-05	0.4498	-5.33343e-05	0.4815
-9.65997e-05	0.5005	-7.19803e-05	0.4759	-3.85371e-05	0.4497	-5.26695e-05	0.4815
-9.77965e-05	0.5003	-7.19681e-05	0.4753	-3.61532e-05	0.4487	-5.26895e-05	0.4809
-9.44707e-05	0.4989	-7.16761e-05	0.4746	-3.66515e-05	0.4481	-5.35193e-05	0.4799
-0.000104781	0.4987	-7.15107e-05	0.4738	-3.50289e-05	0.4478	-5.23189e-05	0.4792
-9.9936e-05	0.498	-7.16446e-05	0.4731	-3.64491e-05	0.4475	-5.22686e-05	0.479
-9.78966e-05	0.4973	-7.17361e-05	0.4727	-3.70032e-05	0.4468	-5.27597e-05	0.4781
-0.000101283	0.4969	-7.14833e-05	0.472	-3.46172e-05	0.4467	-5.17121e-05	0.4774
-9.90667e-05	0.4963	-7.10978e-05	0.4718	-3.83015e-05	0.446	-5.34837e-05	0.4767
-9.67648e-05	0.4953	-7.09183e-05	0.4708	-3.58213e-05	0.4456	-5.21696e-05	0.4761
-9.64177e-05	0.4945	-7.06436e-05	0.4702	-4.06275e-05	0.4452	-5.11073e-05	0.4754
-9.28678e-05	0.4943	-7.0546e-05	0.47	-3.63375e-05	0.4447	-5.11247e-05	0.4752
-9.85036e-05	0.4934	-7.03862e-05	0.4692	-3.51278e-05	0.4439	-5.2714e-05	0.4746
-9.08416e-05	0.4924	-6.93357e-05	0.4681	-4.24791e-05	0.4436	-5.26264e-05	0.4736
-9.38442e-05	0.4924	-6.83539e-05	0.4678	-3.96908e-05	0.4429	-5.13321e-05	0.4733
-9.47091e-05	0.4914	-6.83034e-05	0.4672	-3.7856e-05	0.4426	-5.21191e-05	0.4731
-9.69738e-05	0.4904	-6.82867e-05	0.4664	-3.50789e-05	0.4421	-5.03365e-05	0.472
-9.50513e-05	0.4902	-6.77385e-05	0.4663	-3.78582e-05	0.442	-5.08467e-05	0.4717
-9.84079e-05	0.4893	-6.77914e-05	0.4658	-3.7986e-05	0.4412	-5.07201e-05	0.4714
-8.80394e-05	0.4887	-6.76657e-05	0.4649	-3.95008e-05	0.4404	-5.22815e-05	0.47
-9.19107e-05	0.4883	-6.72673e-05	0.4644	-3.46328e-05	0.4403	-5.13301e-05	0.4696
-9.38341e-05	0.4876	-6.71265e-05	0.4642	-3.23424e-05	0.4399	-5.12995e-05	0.4695
-9.43393e-05	0.4869	-6.80906e-05	0.463	-3.8805e-05	0.4392	-5.18063e-05	0.4689
-8.93648e-05	0.4867	-6.91199e-05	0.4624	-3.52334e-05	0.4388	-5.08193e-05	0.4683
-8.71761e-05	0.4858	-6.86255e-05	0.462	-3.23104e-05	0.4378	-5.11057e-05	0.4682
-8.97651e-05	0.4847	-6.83428e-05	0.4609	-3.27332e-05	0.4373	-5.02631e-05	0.4669
-8.70103e-05	0.4844	-6.82685e-05	0.4607	-4.02502e-05	0.4371	-5.01589e-05	0.4664
-9.64594e-05	0.4837	-6.83065e-05	0.4605	-3.82939e-05	0.4366	-5.07208e-05	0.466
-8.8518e-05	0.4829	-6.81422e-05	0.4596	-3.63493e-05	0.4359	-5.14259e-05	0.4655
-8.54146e-05	0.4827	-6.76211e-05	0.4589	-3.5559e-05	0.436	-4.96899e-05	0.4645
-8.63987e-05	0.4823	-6.76856e-05	0.4587	-3.3307e-05	0.4352	-4.79276e-05	0.4635
-8.88631e-05	0.4813	-6.77797e-05	0.4581	-3.50199e-05	0.4344	-4.85607e-05	0.4635
-8.8977e-05	0.4808	-6.67104e-05	0.4572	-3.04218e-05	0.4344	-4.90752e-05	0.4628
-8.68357e-05	0.48	-6.72512e-05	0.4569	-3.60862e-05	0.4339	-4.88574e-05	0.462
-8.75822e-05	0.4793	-6.73159e-05	0.456	-3.04853e-05	0.4334	-4.74378e-05	0.462
-8.63315e-05	0.4791	-6.70439e-05	0.4557	-3.38993e-05	0.433	-4.80582e-05	0.4613
-8.97489e-05	0.478	-6.68424e-05	0.4555	-3.49908e-05	0.4324	-4.82828e-05	0.4608
-8.75312e-05	0.4775	-6.68006e-05	0.4545	-3.50396e-05	0.4317	-4.78901e-05	0.4603
-8.21686e-05	0.477	-6.65437e-05	0.4536	-3.09576e-05	0.4316	-4.76949e-05	0.4594
-8.539e-05	0.4763	-6.65232e-05	0.4535	-3.07812e-05	0.4311	-4.75735e-05	0.4588
-8.84809e-05	0.4756	-6.59366e-05	0.453	-3.25234e-05	0.4305	-4.83392e-05	0.4589
-9.20747e-05	0.4754	-6.61625e-05	0.4518	-3.09199e-05	0.4301	-4.80644e-05	0.4584
-8.77627e-05	0.4745	-6.58568e-05	0.4516	-3.03761e-05	0.4299	-4.76346e-05	0.4571
-8.0202e-05	0.4737	-6.58287e-05	0.4508	-3.36167e-05	0.429	-4.72967e-05	0.4569
-8.41927e-05	0.4735	-6.57283e-05	0.4502	-4.06653e-05	0.4285	-4.86162e-05	0.4566
-8.39146e-05	0.4726	-6.55101e-05	0.4499	-3.4237e-05	0.4282	-4.68367e-05	0.4557
-8.51975e-05	0.4717	-6.53684e-05	0.4494	-3.07499e-05	0.4277	-4.64417e-05	0.4551
-8.22443e-05	0.4716	-6.53046e-05	0.4486	-3.34024e-05	0.4274	-4.69172e-05	0.4547
-8.27684e-05	0.4711	-6.52813e-05	0.4481	-2.62594e-05	0.4268	-4.66479e-05	0.4536
-8.78009e-05	0.47	-6.56091e-05	0.4473	-3.95866e-05	0.4262	-4.81607e-05	0.4536
-7.9225e-05	0.4699	-6.58057e-05	0.4469	-3.43116e-05	0.4255	-4.66131e-05	0.453
-8.75024e-05	0.4693	-6.56094e-05	0.4466	-2.81793e-05	0.4253	-4.66093e-05	0.4522
-8.34203e-05	0.4685	-6.49653e-05	0.4455	-4.04634e-05	0.4246	-4.57934e-05	0.4516
-8.38776e-05	0.4681	-6.52171e-05	0.4453	-3.35927e-05	0.4245	-4.76937e-05	0.4514
-7.99851e-05	0.4675	-6.47971e-05	0.4451	-3.23162e-05	0.4243	-4.66705e-05	0.4507
-8.16335e-05	0.4666	-6.37538e-05	0.4439	-3.35851e-05	0.4231	-4.55473e-05	0.45
-7.90655e-05	0.4665	-6.25674e-05	0.4433	-3.62049e-05	0.423	-4.57673e-05	0.4495
-8.21594e-05	0.4653	-6.23628e-05	0.4431	-3.4333e-05	0.4226	-4.59788e-05	0.4485
-8.21951e-05	0.4649	-6.29303e-05	0.4421	-2.94699e-05	0.4221	-4.65692e-05	0.448
-8.1721e-05	0.4644	-6.30218e-05	0.4415	-3.19557e-05	0.4218	-4.60682e-05	0.4481
-8.06299e-05	0.4636	-6.32667e-05	0.441	-3.55828e-05	0.4215	-4.52086e-05	0.4475
-8.18335e-05	0.4631	-6.29497e-05	0.4407	-3.38571e-05	0.4206	-4.48886e-05	0.4466
-7.99503e-05	0.4628	-6.27016e-05	0.4401	-2.93334e-05	0.4204	-4.55373e-05	0.4464
-8.01368e-05	0.4618	-6.23385e-05	0.4398	-3.36826e-05	0.4202	-4.64974e-05	0.4458
-7.92654e-05	0.4612	-6.23352e-05	0.4388	-3.67806e-05	0.4196	-4.47446e-05	0.4448
-8.04407e-05	0.4608	-6.24178e-05	0.4385	-3.79346e-05	0.4193	-4.51693e-05	0.4447
-7.89456e-05	0.4601	-6.26291e-05	0.4382	-3.37235e-05	0.4188	-4.58065e-05	0.4441
-8.16914e-05	0.4596	-6.16279e-05	0.4371	-3.12046e-05	0.4179	-4.53807e-05	0.4434
-7.90995e-05	0.4595	-6.20598e-05	0.4365	-3.59295e-05	0.4177	-4.57781e-05	0.4428
-7.97949e-05	0.4588	-6.19838e-05	0.4364	-3.19947e-05	0.4172	-4.50958e-05	0.4425
-7.87261e-05	0.4576	-6.19659e-05	0.4358	-2.55348e-05	0.4167	-4.42914e-05	0.4418
-7.41903e-05	0.4576	-6.15972e-05	0.435	-3.18101e-05	0.4165	-4.60538e-05	0.4412
-7.82759e-05	0.4568	-6.14154e-05	0.4344	-2.80051e-05	0.4161	-4.56027e-05	0.4407
-7.71848e-05	0.4557	-6.12849e-05	0.4337	-3.04633e-05	0.4155	-4.347e-05	0.4401
-7.89473e-05	0.4553	-6.10966e-05	0.4334	-2.68894e-05	0.4153	-4.47551e-05	0.4396
-7.37847e-05	0.4548	-6.10865e-05	0.4329	-3.23775e-05	0.4149	-4.54791e-05	0.4392
-7.69739e-05	0.4541	-6.1107e-05	0.432	-3.31136e-05	0.4141	-4.41547e-05	0.4386
-7.56902e-05	0.4538	-6.05998e-05	0.4316	-2.82143e-05	0.4135	-4.40346e-05	0.4382
-7.62591e-05	0.4532	-6.07971e-05	0.4312	-2.79759e-05	0.4135	-4.39572e-05	0.4376
-7.73595e-05	0.4524	-6.0997e-05	0.4304	-3.17804e-05	0.4129	-4.40138e-05	0.4369
-7.56956e-05	0.4519	-6.05135e-05	0.4301	-3.14557e-05	0.4128	-4.29469e-05	0.4364
-7.71315e-05	0.451	-6.06232e-05	0.4296	-2.66444e-05	0.4123	-4.37523e-05	0.4363
-7.72069e-05	0.4508	-6.05709e-05	0.4285	-3.06768e-05	0.4116	-4.40573e-05	0.4355
-7.50307e-05	0.4502	-6.06869e-05	0.4283	-3.45022e-05	0.4114	-4.2331e-05	0.4344
-7.65928e-05	0.449	-6.01027e-05	0.4279	-3.70137e-05	0.4111	-4.35118e-05	0.4343
-7.75804e-05	0.449	-6.01861e-05	0.4274	-3.35013e-05	0.4105	-4.37173e-05	0.4339
-7.87251e-05	0.4487	-6.00091e-05	0.4266	-3.13131e-05	0.4102	-4.30884e-05	0.4336
-7.69156e-05	0.4476	-5.99572e-05	0.4264	-2.69177e-05	0.4096	-4.24159e-05	0.433
-7.45646e-05	0.4475	-5.98588e-05	0.4254	-3.62276e-05	0.4089	-4.34389e-05	0.4323
-7.36293e-05	0.4472	-6.01327e-05	0.4252	-3.33934e-05	0.4087	-4.26605e-05	0.4315
-7.53065e-05	0.4461	-5.92612e-05	0.425	-3.19543e-05	0.4085	-4.2929e-05	0.4309
-7.2597e-05	0.4456	-5.88725e-05	0.4243	-3.09264e-05	0.4076	-4.25054e-05	0.4307
-7.11333e-05	0.4452	-5.72375e-05	0.4236	-2.81499e-05	0.4073	-4.32962e-05	0.4302
-7.15393e-05	0.4443	-5.61546e-05	0.4235	-2.61243e-05	0.4069	-4.0782e-05	0.4291
-7.32517e-05	0.4443	-5.47477e-05	0.4228	-3.21274e-05	0.4064	-4.14486e-05	0.429
-7.39935e-05	0.4436	-5.45996e-05	0.4223	-2.68769e-05	0.4063	-4.21751e-05	0.4282
-7.0333e-05	0.4426	-5.48912e-05	0.4217	-2.61738e-05	0.406	-4.2033e-05	0.4279
-6.90332e-05	0.4424	-5.46005e-05	0.4209	-2.88678e-05	0.4051	-4.25638e-05	0.4275
-7.16634e-05	0.4419	-5.46466e-05	0.4205	-2.58269e-05	0.4049	-4.20178e-05	0.4268
-7.48878e-05	0.4409	-5.4324e-05	0.42	-2.69607e-05	0.4047	-4.25993e-05	0.426
-7.57729e-05	0.4407	-5.58932e-05	0.4193	-2.51689e-05	0.4039	-4.19107e-05	0.4261
-6.78329e-05	0.4401	-5.56989e-05	0.419	-2.56078e-05	0.4037	-4.12503e-05	0.4255
-7.10541e-05	0.4391	-5.53862e-05	0.4188	-2.63107e-05	0.4034	-4.12772e-05	0.4248
-7.04075e-05	0.439	-5.52958e-05	0.418	-2.75663e-05	0.4028	-4.12786e-05	0.4244
-7.25536e-05	0.4383	-5.49644e-05	0.4172	-2.63794e-05	0.4026	-4.23352e-05	0.4241
-7.22091e-05	0.4375	-5.51786e-05	0.417	-2.75154e-05	0.402	-4.07709e-05	0.4233
-6.74427e-05	0.4373	-5.47141e-05	0.4164	-3.11919e-05	0.4013	-4.05174e-05	0.423
-6.63456e-05	0.4367	-5.51247e-05	0.4157	-2.83514e-05	0.4011	-4.14063e-05	0.4223
-6.75822e-05	0.4358	-5.29176e-05	0.4153	-2.46648e-05	0.4006	-4.1931e-05	0.4218
-6.5483e-05	0.4355	-5.33734e-05	0.4145	-2.93723e-05	0.4002	-4.11446e-05	0.4217
-6.95475e-05	0.4348	-5.36818e-05	0.4143	-2.4667e-05	0.4001	-4.11287e-05	0.4213
-6.74572e-05	0.4344	-5.46702e-05	0.4138	-2.39016e-05	0.3995	-4.06574e-05	0.42
-6.44064e-05	0.4342	-5.3952e-05	0.4129	-2.71496e-05	0.3992	-4.0719e-05	0.42
-7.12012e-05	0.4333	-5.34033e-05	0.4129	-2.79231e-05	0.3988	-4.05915e-05	0.4198
-6.85459e-05	0.4326	-5.3603e-05	0.4122	-3.33319e-05	0.398	-3.94235e-05	0.4188
-6.41782e-05	0.4321	-5.34869e-05	0.4115	-2.94341e-05	0.3975	-4.06456e-05	0.4186
-6.57735e-05	0.4317	-5.3662e-05	0.4113	-2.87717e-05	0.3974	-3.98839e-05	0.4181
-6.64396e-05	0.4309	-5.36078e-05	0.4108	-2.81557e-05	0.3967	-4.10145e-05	0.4176
-7.35013e-05	0.4306	-5.3522e-05	0.4103	-2.84118e-05	0.3965	-4.00783e-05	0.4172
-6.98696e-05	0.4295	-5.31904e-05	0.4098	-3.23393e-05	0.3961	-3.96323e-05	0.4165
-6.8085e-05	0.4293	-5.35005e-05	0.409	-2.59091e-05	0.3955	-3.9734e-05	0.4162
-6.75573e-05	0.429	-5.33506e-05	0.4084	-2.86073e-05	0.3952	-3.99068e-05	0.4159
-6.66683e-05	0.4283	-5.31588e-05	0.4082	-2.49052e-05	0.395	-4.01654e-05	0.4155
-6.86763e-05	0.4277	-5.35897e-05	0.4077	-2.79018e-05	0.3941	-4.02843e-05	0.4146
-6.72456e-05	0.4274	-5.29435e-05	0.4074	-2.3493e-05	0.3941	-4.08075e-05	0.4142
-6.85032e-05	0.4265	-5.21621e-05	0.4067	-2.72786e-05	0.3936	-3.95348e-05	0.4137
-6.27463e-05	0.4262	-5.26739e-05	0.4058	-2.58567e-05	0.393	-3.96337e-05	0.413
-6.75875e-05	0.4258	-5.23843e-05	0.4056	-2.96898e-05	0.3929	-4.09828e-05	0.4127
-6.66028e-05	0.4252	-5.23785e-05	0.4049	-2.81585e-05	0.3923	-4.00405e-05	0.4121
-6.31884e-05	0.4244	-5.18707e-05	0.4045	-2.88131e-05	0.3917	-3.96104e-05	0.4117
-6.22331e-05	0.4242	-5.16227e-05	0.4039	-2.66128e-05	0.3913	-4.03711e-05	0.4112
-6.05189e-05	0.4237	-5.08463e-05	0.4036	-2.71986e-05	0.391	-3.95835e-05	0.411
-6.24534e-05	0.423	-5.07302e-05	0.4027	-2.72995e-05	0.3907	-3.90564e-05	0.4101
-5.95944e-05	0.4227	-5.1712e-05	0.4026	-3.04073e-05	0.3904	-3.96921e-05	0.4096
-6.41901e-05	0.4218	-5.13968e-05	0.402	-2.47946e-05	0.3896	-3.96564e-05	0.4097
-6.36778e-05	0.4215	-5.07989e-05	0.4015	-2.68402e-05	0.3895	-4.10092e-05	0.4089
-6.06604e-05	0.4214	-5.08581e-05	0.4011	-2.73266e-05	0.3891	-3.96111e-05	0.4083
-6.19534e-05	0.4205	-5.04495e-05	0.4007	-2.51016e-05	0.3886	-3.97927e-05	0.4079
-6.21989e-05	0.4199	-5.06732e-05	0.4	-2.84493e-05	0.3881	-4.101e-05	0.4073
-6.47401e-05	0.4198	-5.03782e-05	0.3998	-2.34791e-05	0.3879	-4.0562e-05	0.407
-6.1616e-05	0.4188	-5.03092e-05	0.3991	-2.87063e-05	0.3872	-4.065e-05	0.4067
-5.69802e-05	0.4183	-5.0469e-05	0.3985	-2.71035e-05	0.3871	-3.96453e-05	0.4062
-6.18991e-05	0.4182	-5.06246e-05	0.3984	-2.31939e-05	0.3866	-3.91824e-05	0.4056
-6.17259e-05	0.4175	-5.02004e-05	0.3975	-2.67974e-05	0.3859	-4.02849e-05	0.4052
-6.7719e-05	0.4172	-4.96046e-05	0.3971	-2.62139e-05	0.3857	-3.99097e-05	0.4045
-6.21583e-05	0.4169	-4.95358e-05	0.3967	-2.4251e-05	0.3854	-3.96577e-05	0.4039
-6.80472e-05	0.4162	-4.94504e-05	0.396	-2.69542e-05	0.3846	-4.0334e-05	0.4036
-6.18241e-05	0.4157	-4.92714e-05	0.3958	-2.16857e-05	0.3843	-4.05878e-05	0.4032
-6.16747e-05	0.4156	-4.91322e-05	0.3951	-2.90868e-05	0.3836	-3.93978e-05	0.4028
-5.60919e-05	0.4147	-4.88081e-05	0.3944	-2.24013e-05	0.3832	-3.91435e-05	0.4026
-5.63713e-05	0.4142	-4.90823e-05	0.3942	-1.98511e-05	0.3832	-3.87485e-05	0.4017
-5.90365e-05	0.4138	-4.87705e-05	0.3939	-1.8765e-05	0.3828	-3.81178e-05	0.4011
-6.09433e-05	0.4134	-4.87396e-05	0.3933	-2.09843e-05	0.3822	-3.86947e-05	0.401
-5.92456e-05	0.4129	-4.83179e-05	0.393	-2.33005e-05	0.3819	-3.82556e-05	0.4005
-5.95899e-05	0.4122	-4.88781e-05	0.3923	-2.16116e-05	0.3814	-3.94026e-05	0.3996
-5.23077e-05	0.4119	-4.78589e-05	0.3918	-2.65073e-05	0.3811	-3.88296e-05	0.3995
-5.7634e-05	0.4115	-4.79881e-05	0.3915	-2.50751e-05	0.381	-3.8939e-05	0.3987
-5.98577e-05	0.4109	-4.7833e-05	0.3907	-2.54928e-05	0.3802	-3.83512e-05	0.3983
-5.86677e-05	0.41	-4.79195e-05	0.3899	-2.41949e-05	0.3799	-3.92582e-05	0.3982
-5.59798e-05	0.4095	-4.77672e-05	0.3897	-2.48253e-05	0.3797	-3.86693e-05	0.3975
-5.58487e-05	0.4091	-4.77314e-05	0.389	-2.59674e-05	0.3791	-3.93136e-05	0.3969
-5.1811e-05	0.4089	-4.74614e-05	0.3885	-2.31511e-05	0.3787	-3.81072e-05	0.3966
-5.44915e-05	0.4083	-4.71597e-05	0.3883	-2.16127e-05	0.3783	-3.88052e-05	0.3963
-5.27825e-05	0.4079	-4.71467e-05	0.3876	-2.15205e-05	0.3779	-3.79663e-05	0.3955
-5.74978e-05	0.4074	-4.73229e-05	0.3873	-1.88973e-05	0.3777	-3.77042e-05	0.3953
-5.74251e-05	0.4069	-4.7328e-05	0.3871	-1.85492e-05	0.3773	-3.70651e-05	0.3949
-5.39158e-05	0.4065	-4.70289e-05	0.3861	-2.10337e-05	0.3768	-3.8094e-05	0.3939
-5.67498e-05	0.4057	-4.7007e-05	0.386	-2.15833e-05	0.3763	-3.81077e-05	0.3939
-6.03555e-05	0.4054	-4.71437e-05	0.3856	-1.90709e-05	0.3762	-3.84351e-05	0.3937
-5.76945e-05	0.4051	-4.65103e-05	0.3848	-2.49886e-05	0.3756	-3.78098e-05	0.3929
-5.88043e-05	0.4042	-4.61185e-05	0.3844	-1.84347e-05	0.3753	-3.79965e-05	0.3926
-5.55126e-05	0.4037	-4.61582e-05	0.384	-2.15807e-05	0.3751	-3.76013e-05	0.3922
-5.35707e-05	0.4039	-4.61662e-05	0.3836	-2.41054e-05	0.3743	-3.71796e-05	0.3913
-5.36565e-05	0.4033	-4.6255e-05	0.3832	-2.06659e-05	0.3741	-3.72188e-05	0.3911
-5.25786e-05	0.4028	-4.59087e-05	0.3826	-2.20886e-05	0.3738	-3.71068e-05	0.3908
-5.4712e-05	0.4023	-4.56047e-05	0.3821	-2.95544e-05	0.3733	-3.83706e-05	0.3902
-5.31369e-05	0.4013	-4.55786e-05	0.3818	-2.50548e-05	0.3727	-3.8519e-05	0.3897
-5.59994e-05	0.4012	-4.54923e-05	0.3809	-2.59351e-05	0.3723	-3.75631e-05	0.3891
-5.67931e-05	0.401	-4.50092e-05	0.3807	-1.842e-05	0.3719	-3.63231e-05	0.3886
-5.17164e-05	0.4003	-4.56236e-05	0.3805	-2.31302e-05	0.3717	-3.60338e-05	0.3886
-5.41938e-05	0.3999	-4.5177e-05	0.3799	-1.95859e-05	0.3716	-3.7868e-05	0.3881
-5.47462e-05	0.3993	-4.49286e-05	0.3795	-2.73813e-05	0.3709	-3.70354e-05	0.3875
-5.47108e-05	0.3988	-4.49946e-05	0.379	-1.79843e-05	0.3706	-3.63082e-05	0.3869
-5.75185e-05	0.3985	-4.45216e-05	0.3783	-1.99217e-05	0.3703	-3.59429e-05	0.3866
-5.62702e-05	0.398	-4.4635e-05	0.3783	-1.9421e-05	0.3697	-3.69476e-05	0.3861
-5.36779e-05	0.3974	-4.52149e-05	0.3777	-2.19322e-05	0.3693	-3.55589e-05	0.3853
-5.35555e-05	0.3973	-4.48196e-05	0.3767	-2.14206e-05	0.3693	-3.63008e-05	0.3852
-5.38769e-05	0.3968	-4.48231e-05	0.3765	-2.30471e-05	0.3684	-3.5347e-05	0.3849
-5.24478e-05	0.3959	-4.45974e-05	0.3761	-1.99177e-05	0.3682	-3.59489e-05	0.3846
-5.58423e-05	0.3957	-4.46278e-05	0.3754	-2.43218e-05	0.368	-3.66045e-05	0.384
-5.20099e-05	0.3954	-4.45172e-05	0.3753	-2.33938e-05	0.3675	-3.68573e-05	0.3836
-5.42625e-05	0.3948	-4.41161e-05	0.3749	-1.89555e-05	0.3673	-3.66178e-05	0.3828
-5.26063e-05	0.3943	-4.38332e-05	0.3742	-2.40286e-05	0.3667	-3.58878e-05	0.3826
-5.34612e-05	0.394	-4.41695e-05	0.3738	-2.2809e-05	0.366	-3.56189e-05	0.3822
-5.22909e-05	0.3934	-4.40507e-05	0.3733	-2.02457e-05	0.3659	-3.48513e-05	0.3817
-5.19387e-05	0.3928	-4.44268e-05	0.373	-1.76479e-05	0.3657	-3.47095e-05	0.3815
-4.9357e-05	0.3926	-4.42309e-05	0.3724	-2.05284e-05	0.3651	-3.52238e-05	0.3808
-4.94554e-05	0.3919	-4.37432e-05	0.3715	-2.115e-05	0.3648	-3.50895e-05	0.3803
-5.03341e-05	0.3914	-4.45044e-05	0.3714	-2.61932e-05	0.3644	-3.49894e-05	0.38
-5.02972e-05	0.3911	-4.37032e-05	0.3709	-2.22666e-05	0.3642	-3.63306e-05	0.3794
-5.34613e-05	0.3906	-4.41083e-05	0.3704	-1.9516e-05	0.3638	-3.60823e-05	0.3791
-4.41106e-05	0.3903	-4.46223e-05	0.37	-2.45414e-05	0.3634	-3.64665e-05	0.3788
-5.30073e-05	0.3898	-4.44918e-05	0.3692	-2.30977e-05	0.3626	-3.60535e-05	0.3783
-5.41301e-05	0.389	-4.42885e-05	0.3691	-2.2213e-05	0.3627	-3.5313e-05	0.3776
-5.16725e-05	0.3891	-4.39088e-05	0.3685	-2.57335e-05	0.3621	-3.57948e-05	0.3774
-5.20703e-05	0.3887	-4.37951e-05	0.3679	-2.35823e-05	0.3615	-3.56659e-05	0.3769
-5.30919e-05	0.3879	-4.37231e-05	0.3678	-2.06495e-05	0.3613	-3.4019e-05	0.3765
-4.85728e-05	0.3876	-4.39486e-05	0.3674	-1.83486e-05	0.361	-3.49763e-05	0.3762
-4.74613e-05	0.3868	-4.39755e-05	0.3666	-2.55182e-05	0.3601	-3.52657e-05	0.3753
-4.95707e-05	0.3862	-4.38461e-05	0.3661	-2.25385e-05	0.36	-3.53935e-05	0.3748
-4.47623e-05	0.3861	-4.39177e-05	0.3657	-2.40603e-05	0.3594	-3.42312e-05	0.3747
-4.99292e-05	0.3857	-4.3585e-05	0.3653	-2.1255e-05	0.3587	-3.39087e-05	0.374
-4.64179e-05	0.3849	-4.31321e-05	0.365	-2.11787e-05	0.3587	-3.5144e-05	0.3738
-4.85544e-05	0.3849	-4.3311e-05	0.3641	-2.03814e-05	0.3577	-3.39709e-05	0.3733
-4.84051e-05	0.3843	-4.30661e-05	0.364	-1.90441e-05	0.3575	-3.34288e-05	0.3729
-4.87837e-05	0.3838	-4.29682e-05	0.3634	-1.89921e-05	0.3569	-3.36478e-05	0.3726
-5.12824e-05	0.3836	-4.21038e-05	0.3626	-2.45727e-05	0.3564	-3.5507e-05	0.3721
-4.63116e-05	0.383	-4.2353e-05	0.3625	-1.95307e-05	0.3565	-3.47087e-05	0.3715
-5.08978e-05	0.3825	-4.22894e-05	0.3619	-2.06094e-05	0.3561	-3.42733e-05	0.371
-5.23804e-05	0.3824	-4.20257e-05	0.3614	-2.28314e-05	0.3555	-3.46342e-05	0.3707
-4.58385e-05	0.3818	-4.21024e-05	0.3611	-2.34246e-05	0.3551	-3.49447e-05	0.3701
-4.71453e-05	0.3812	-4.19785e-05	0.3604	-1.9468e-05	0.3547	-3.38726e-05	0.3698
-5.09255e-05	0.3811	-4.20034e-05	0.36	-2.21772e-05	0.3543	-3.3926e-05	0.3696
-4.71634e-05	0.3807	-4.1678e-05	0.3597	-1.42771e-05	0.3541	-3.30697e-05	0.3688
-4.73568e-05	0.3802	-4.15784e-05	0.3589	-1.8368e-05	0.3535	-3.40802e-05	0.3685
-4.63544e-05	0.3797	-4.11596e-05	0.3587	-1.70493e-05	0.3529	-3.31974e-05	0.3681
-5.01361e-05	0.379	-4.14375e-05	0.3585	-1.44017e-05	0.3528	-3.38806e-05	0.3676
-5.00934e-05	0.3788	-4.12247e-05	0.3577	-1.97622e-05	0.3522	-3.21523e-05	0.3672
-4.42698e-05	0.3785	-3.99297e-05	0.3575	-2.03177e-05	0.3521	-3.26811e-05	0.3668
-4.42435e-05	0.3779	-3.97423e-05	0.3569	-1.87666e-05	0.3516	-3.34604e-05	0.366
-4.90972e-05	0.3774	-3.99926e-05	0.3565	-1.89594e-05	0.351	-3.51521e-05	0.3658
-4.3491e-05	0.3772	-3.93116e-05	0.3561	-1.88354e-05	0.3508	-3.31811e-05	0.3655
-4.80904e-05	0.3765	-3.91031e-05	0.3554	-2.44914e-05	0.3502	-3.25758e-05	0.3649
-3.86798e-05	0.3761	-3.89574e-05	0.3552	-1.56668e-05	0.3496	-3.34216e-05	0.3645
-4.7724e-05	0.3757	-3.8052e-05	0.3545	-2.29136e-05	0.3495	-3.32061e-05	0.3642
-4.38391e-05	0.3752	-3.79934e-05	0.3539	-2.02416e-05	0.349	-3.31328e-05	0.3637
-4.71446e-05	0.3749	-3.80818e-05	0.3536	-1.98059e-05	0.3485	-3.42872e-05	0.3632
-4.12072e-05	0.3743	-3.79721e-05	0.353	-2.67113e-05	0.3483	-3.27369e-05	0.3628
-4.51915e-05	0.3735	-3.75098e-05	0.3527	-1.698e-05	0.3475	-3.32156e-05	0.3621
-4.56376e-05	0.3734	-3.76274e-05	0.3522	-1.96846e-05	0.3472	-3.3253e-05	0.3619
-4.76075e-05	0.373	-3.78687e-05	0.3517	-1.70435e-05	0.347	-3.31673e-05	0.3618
-4.48117e-05	0.3721	-3.74257e-05	0.3512	-2.14109e-05	0.3463	-3.33381e-05	0.3611
-4.49753e-05	0.372	-3.76397e-05	0.3505	-2.11947e-05	0.3459	-3.20391e-05	0.3607
-4.57532e-05	0.3714	-3.71091e-05	0.3502	-1.87344e-05	0.3455	-3.0847e-05	0.3601
-4.04134e-05	0.3708	-3.72381e-05	0.3499	-2.246e-05	0.3451	-3.23327e-05	0.3595
-3.78783e-05	0.3706	-3.71037e-05	0.3492	-2.01301e-05	0.3451	-3.22761e-05	0.3593
-3.89614e-05	0.37	-3.64924e-05	0.3488	-1.84286e-05	0.3445	-3.11809e-05	0.3587
-4.26025e-05	0.3696	-3.65443e-05	0.3484	-1.62796e-05	0.3439	-3.20143e-05	0.3583
-4.26756e-05	0.3694	-3.64401e-05	0.3475	-1.87544e-05	0.3439	-3.09769e-05	0.3581
-4.26395e-05	0.3686	-3.67622e-05	0.3474	-1.63015e-05	0.3435	-3.18018e-05	0.3577
-4.08025e-05	0.3682	-3.6724e-05	0.3469	-2.16765e-05	0.343	-3.13426e-05	0.3571
-4.37895e-05	0.3682	-3.60907e-05	0.3464	-2.39242e-05	0.3427	-3.10487e-05	0.3568
-4.38744e-05	0.3674	-3.61835e-05	0.346	-1.90894e-05	0.3421	-3.17864e-05	0.3562
-4.28207e-05	0.3671	-3.68495e-05	0.3453	-1.90341e-05	0.3419	-3.11702e-05	0.3556
-4.41375e-05	0.3667	-3.6589e-05	0.3452	-1.57078e-05	0.3414	-3.10001e-05	0.3554
-3.93905e-05	0.366	-3.65756e-05	0.3447	-1.66975e-05	0.3407	-3.20152e-05	0.3551
-4.1616e-05	0.3659	-3.66051e-05	0.344	-1.49301e-05	0.3405	-3.23759e-05	0.3544
-4.32627e-05	0.3654	-3.67591e-05	0.3438	-2.42858e-05	0.3401	-3.19574e-05	0.354
-4.28856e-05	0.3647	-3.64352e-05	0.3432	-2.24252e-05	0.3397	-3.17263e-05	0.3534
-4.42627e-05	0.3645	-3.72204e-05	0.3425	-1.97144e-05	0.3395	-3.24876e-05	0.353
-4.27435e-05	0.3642	-3.69942e-05	0.3422	-1.49663e-05	0.3389	-3.13937e-05	0.3528
-4.0408e-05	0.3636	-3.75949e-05	0.3418	-1.94958e-05	0.3384	-3.0772e-05	0.3525
-4.22523e-05	0.3632	-3.7478e-05	0.3413	-1.75292e-05	0.3381	-3.08351e-05	0.3517
-4.27511e-05	0.3626	-3.73479e-05	0.3408	-1.69246e-05	0.3375	-3.0095e-05	0.3514
-4.10048e-05	0.362	-3.7273e-05	0.34	-1.2888e-05	0.337	-3.19325e-05	0.3508
-4.02479e-05	0.3621	-3.74029e-05	0.3398	-1.40103e-05	0.3367	-3.07919e-05	0.3504
-3.97593e-05	0.3616	-3.68774e-05	0.3393	-2.24487e-05	0.3363	-3.18293e-05	0.35
-4.02913e-05	0.361	-3.70411e-05	0.3387	-1.99642e-05	0.336	-3.18042e-05	0.3494
-4.22276e-05	0.3609	-3.73464e-05	0.3384	-1.826e-05	0.3355	-3.02751e-05	0.349
-4.04441e-05	0.3604	-3.70822e-05	0.3379	-1.95883e-05	0.3348	-3.05436e-05	0.3489
-4.30742e-05	0.3597	-3.73357e-05	0.3372	-1.74947e-05	0.3346	-3.15878e-05	0.3483
-4.10069e-05	0.3595	-3.63487e-05	0.3372	-1.72445e-05	0.3342	-2.97884e-05	0.3477
-3.96844e-05	0.3587	-3.74762e-05	0.3366	-2.44871e-05	0.3338	-3.0671e-05	0.3474
-4.19368e-05	0.358	-3.69698e-05	0.3361	-2.06114e-05	0.3335	-3.02973e-05	0.3467
-3.83899e-05	0.358	-3.66792e-05	0.3355	-1.78334e-05	0.333	-3.12791e-05	0.3465
-3.9361e-05	0.3576	-3.69577e-05	0.335	-1.99859e-05	0.3328	-2.97275e-05	0.3461
-3.66897e-05	0.3571	-3.65233e-05	0.3348	-1.43572e-05	0.3325	-3.18004e-05	0.3457
-3.88086e-05	0.3567	-3.65399e-05	0.3343	-1.63855e-05	0.3318	-3.17038e-05	0.3452
-3.89579e-05	0.3557	-3.59776e-05	0.3336	-1.62376e-05	0.3315	-3.12102e-05	0.3447
-4.28994e-05	0.3555	-3.60949e-05	0.3334	-2.32726e-05	0.3311	-3.0264e-05	0.3443
-3.9808e-05	0.3554	-3.61005e-05	0.3326	-2.08771e-05	0.3308	-3.00653e-05	0.3438
-4.20496e-05	0.355	-3.59256e-05	0.3324	-1.91862e-05	0.3305	-3.02721e-05	0.3434
-3.73121e-05	0.3544	-3.5995e-05	0.3321	-1.55863e-05	0.33	-2.95288e-05	0.3427
-4.11967e-05	0.354	-3.57266e-05	0.3314	-1.93915e-05	0.3294	-3.08842e-05	0.3425
-3.93849e-05	0.3535	-3.53711e-05	0.331	-1.97842e-05	0.3293	-3.00181e-05	0.3418
-3.8798e-05	0.3531	-3.55902e-05	0.3307	-1.71492e-05	0.3288	-3.04123e-05	0.3412
-4.16697e-05	0.3528	-3.5416e-05	0.33	-2.08763e-05	0.3285	-3.07368e-05	0.3412
-3.64445e-05	0.352	-3.52624e-05	0.33	-1.87401e-05	0.3281	-3.01189e-05	0.3407
-3.96963e-05	0.3518	-3.60119e-05	0.3293	-1.59915e-05	0.3276	-3.01451e-05	0.34
-3.74908e-05	0.3512	-3.56054e-05	0.3287	-1.63506e-05	0.3272	-3.0486e-05	0.3397
-3.54539e-05	0.3505	-3.54735e-05	0.3284	-1.6094e-05	0.327	-2.88319e-05	0.3394
-3.76386e-05	0.3504	-3.53688e-05	0.328	-1.87194e-05	0.3263	-2.95099e-05	0.339
-4.13281e-05	0.3498	-3.53839e-05	0.3275	-1.58494e-05	0.3259	-3.00954e-05	0.3388
-3.31176e-05	0.3492	-3.55754e-05	0.3268	-1.71366e-05	0.3255	-2.91453e-05	0.3384
-3.55129e-05	0.3489	-3.52087e-05	0.3261	-1.7994e-05	0.3248	-2.94934e-05	0.3376
-3.87509e-05	0.3483	-3.52007e-05	0.3256	-1.57675e-05	0.3248	-3.02138e-05	0.3374
-3.49334e-05	0.3479	-3.45569e-05	0.3256	-1.71218e-05	0.3244	-2.98794e-05	0.3368
-3.91789e-05	0.3477	-3.45609e-05	0.325	-1.76574e-05	0.3237	-2.96215e-05	0.3364
-3.59108e-05	0.3472	-3.45837e-05	0.3249	-2.09347e-05	0.3236	-2.97015e-05	0.336
-3.94078e-05	0.3464	-3.44344e-05	0.3241	-1.4099e-05	0.3232	-2.82092e-05	0.3353
-3.53643e-05	0.3462	-3.43534e-05	0.3233	-1.63461e-05	0.3227	-2.89594e-05	0.3351
-3.73505e-05	0.3455	-3.42769e-05	0.3232	-1.56732e-05	0.3224	-2.78364e-05	0.3349
-3.43634e-05	0.3453	-3.41879e-05	0.3227	-1.94532e-05	0.3219	-2.79573e-05	0.3339
-4.05045e-05	0.3447	-3.36947e-05	0.3222	-1.54028e-05	0.3215	-2.89142e-05	0.3335
-3.76513e-05	0.3442	-3.35565e-05	0.3218	-1.79929e-05	0.3213	-2.80289e-05	0.3331
-3.70881e-05	0.3439	-3.36083e-05	0.3212	-1.356e-05	0.3207	-2.99802e-05	0.3326
-3.36414e-05	0.3432	-3.31266e-05	0.3209	-1.61513e-05	0.3202	-2.80624e-05	0.3325
-3.28404e-05	0.3428	-3.32608e-05	0.3205	-1.70754e-05	0.3202	-2.7658e-05	0.332
-3.27046e-05	0.3422	-3.29148e-05	0.3199	-1.94072e-05	0.3197	-2.97296e-05	0.3311
-3.46254e-05	0.3419	-3.31281e-05	0.3196	-1.94728e-05	0.3192	-2.87185e-05	0.3311
-3.17504e-05	0.3415	-3.27543e-05	0.3189	-1.78776e-05	0.3189	-2.78155e-05	0.3306
-3.37167e-05	0.3407	-3.2595e-05	0.3185	-1.94234e-05	0.3183	-2.94259e-05	0.3301
-3.30186e-05	0.3406	-3.26684e-05	0.3181	-1.4602e-05	0.3181	-2.82323e-05	0.33
-3.40931e-05	0.3402	-3.25932e-05	0.3175	-1.34128e-05	0.3175	-2.74403e-05	0.3293
-3.23624e-05	0.3394	-3.25272e-05	0.3174	-1.38061e-05	0.3168	-2.78081e-05	0.3287
-3.40897e-05	0.3394	-3.21842e-05	0.3169	-1.21464e-05	0.3168	-2.82348e-05	0.3285
-3.43689e-05	0.3388	-3.18188e-05	0.3164	-1.59256e-05	0.3161	-2.78157e-05	0.3279
-3.05566e-05	0.3382	-3.21818e-05	0.3158	-1.79288e-05	0.316	-2.71256e-05	0.3274
-3.11702e-05	0.3381	-3.20358e-05	0.3151	-1.5011e-05	0.3156	-2.72792e-05	0.3272
-3.37063e-05	0.3374	-3.2238e-05	0.3149	-1.7334e-05	0.315	-2.7071e-05	0.3266
-3.18761e-05	0.3369	-3.2132e-05	0.3147	-1.37829e-05	0.3148	-2.77978e-05	0.3261
-2.95175e-05	0.3365	-3.16148e-05	0.314	-1.6921e-05	0.3143	-2.61589e-05	0.3259
-3.35248e-05	0.336	-3.20851e-05	0.3136	-1.44782e-05	0.3138	-2.70716e-05	0.3252
-3.44554e-05	0.3356	-3.17215e-05	0.3129	-1.84645e-05	0.3134	-2.68658e-05	0.325
-3.30583e-05	0.3353	-3.09359e-05	0.3124	-1.68116e-05	0.3129	-2.62169e-05	0.3246
-3.10557e-05	0.3344	-3.11543e-05	0.3122	-1.61816e-05	0.3125	-2.70659e-05	0.3241
-3.00532e-05	0.3341	-3.11686e-05	0.3117	-1.79228e-05	0.3121	-2.70897e-05	0.3238
-3.08766e-05	0.3336	-3.1293e-05	0.3112	-1.62823e-05	0.3116	-2.79623e-05	0.3233
-2.84916e-05	0.3333	-3.06736e-05	0.3108	-1.62188e-05	0.3114	-2.70113e-05	0.3227
-3.22922e-05	0.3331	-3.08372e-05	0.3102	-1.7424e-05	0.3109	-2.63852e-05	0.3225
-2.76275e-05	0.3324	-3.08923e-05	0.3099	-1.45884e-05	0.3105	-2.65137e-05	0.322
-3.16508e-05	0.3322	-3.04823e-05	0.3095	-1.45102e-05	0.3103	-2.65697e-05	0.3215
-2.8014e-05	0.3319	-3.09602e-05	0.3089	-1.65967e-05	0.3097	-2.69937e-05	0.3211
-3.24936e-05	0.3311	-3.05727e-05	0.3086	-1.15938e-05	0.3094	-2.73164e-05	0.3204
-3.22661e-05	0.3307	-3.03648e-05	0.3081	-1.66349e-05	0.3087	-2.66886e-05	0.3201
-3.10232e-05	0.3304	-3.05483e-05	0.3075	-1.19324e-05	0.3082	-2.66796e-05	0.3199
-3.31634e-05	0.33	-3.05035e-05	0.3073	-9.68116e-06	0.3082	-2.66663e-05	0.3192
-3.1875e-05	0.3296	-3.01516e-05	0.3066	-1.88619e-05	0.3077	-2.65824e-05	0.3188
-2.91803e-05	0.3288	-2.95688e-05	0.3063	-1.65895e-05	0.3072	-2.56081e-05	0.3184
-3.10408e-05	0.3284	-2.97761e-05	0.3055	-1.30672e-05	0.3069	-2.5692e-05	0.318
-2.80729e-05	0.3279	-3.01124e-05	0.3051	-1.42207e-05	0.3062	-2.63063e-05	0.3178
-2.60301e-05	0.3273	-2.99696e-05	0.3049	-1.22982e-05	0.306	-2.65418e-05	0.3172
-3.102e-05	0.3271	-2.99294e-05	0.3042	-1.54926e-05	0.3058	-2.68659e-05	0.3165
-3.60693e-05	0.3266	-2.98296e-05	0.304	-1.4099e-05	0.3051	-2.61329e-05	0.3165
-3.27416e-05	0.3259	-2.96995e-05	0.3034	-1.23193e-05	0.3049	-2.62147e-05	0.3159
-3.03585e-05	0.3257	-2.93997e-05	0.3029	-1.41785e-05	0.3046	-2.61333e-05	0.3152
-2.61951e-05	0.3253	-2.93956e-05	0.3027	-1.20156e-05	0.3041	-2.63677e-05	0.315
-2.89488e-05	0.3246	-2.90883e-05	0.302	-1.34175e-05	0.3038	-2.5908e-05	0.3144
-3.01023e-05	0.3245	-2.94682e-05	0.3014	-1.66228e-05	0.3031	-2.75254e-05	0.3139
-2.87459e-05	0.3239	-2.9212e-05	0.301	-1.84927e-05	0.3027	-2.70672e-05	0.3135
-3.10808e-05	0.3233	-2.88409e-05	0.3004	-1.33739e-05	0.3024	-2.6453e-05	0.313
-2.94462e-05	0.3229	-2.91455e-05	0.3001	-1.42941e-05	0.3019	-2.77447e-05	0.3127
-2.51675e-05	0.3224	-2.86043e-05	0.2996	-1.69881e-05	0.3016	-2.64013e-05	0.3121
-2.81007e-05	0.3221	-2.88317e-05	0.299	-1.31243e-05	0.301	-2.65722e-05	0.3117
-3.11373e-05	0.3216	-2.87486e-05	0.299	-1.53708e-05	0.3005	-2.65448e-05	0.3114
-2.784e-05	0.3209	-2.82598e-05	0.2984	-1.27561e-05	0.3004	-2.74898e-05	0.3108
-3.03526e-05	0.3207	-2.8095e-05	0.298	-8.68429e-06	0.3	-2.78771e-05	0.3105
-2.80343e-05	0.3201	-2.83162e-05	0.2974	-1.73061e-05	0.2993	-2.66136e-05	0.3102
-2.86411e-05	0.3198	-2.82883e-05	0.2968	-1.54493e-05	0.2991	-2.67114e-05	0.3097
-2.92417e-05	0.3194	-2.79902e-05	0.2966	-9.39908e-06	0.2985	-2.69123e-05	0.3093
-2.60544e-05	0.3188	-2.78312e-05	0.296	-1.59827e-05	0.2983	-2.64454e-05	0.3087
-3.10399e-05	0.3185	-2.77895e-05	0.2956	-1.55621e-05	0.2979	-2.68838e-05	0.3081
-2.98952e-05	0.3183	-2.81494e-05	0.2951	-1.23687e-05	0.2973	-2.60791e-05	0.3081
-2.69932e-05	0.3176	-2.80417e-05	0.2944	-7.25306e-06	0.297	-2.63913e-05	0.3074
-2.53588e-05	0.3173	-2.7782e-05	0.2943	-1.47692e-05	0.2967	-2.65219e-05	0.3069
-2.23433e-05	0.3168	-2.74772e-05	0.2937	-8.27022e-06	0.2962	-2.45574e-05	0.3067
-2.8696e-05	0.3165	-2.75158e-05	0.2932	-6.58156e-06	0.2959	-2.57971e-05	0.3063
-2.6815e-05	0.316	-2.78213e-05	0.293	-1.20529e-05	0.2952	-2.54406e-05	0.3055
-2.90622e-05	0.3153	-2.78255e-05	0.2922	-1.01853e-05	0.295	-2.6185e-05	0.3053
-2.63479e-05	0.3152	-2.7452e-05	0.2918	-7.43667e-06	0.2944	-2.55524e-05	0.3046
-2.69604e-05	0.3147	-2.76519e-05	0.2914	-1.20038e-05	0.294	-2.70076e-05	0.3042
-2.46258e-05	0.314	-2.7742e-05	0.2908	-1.53361e-05	0.2938	-2.61691e-05	0.3038
-2.51972e-05	0.3138	-2.77336e-05	0.2903	-1.46068e-05	0.2931	-2.5398e-05	0.3035
-2.75864e-05	0.3131	-2.70937e-05	0.2895	-1.37429e-05	0.2928	-2.5421e-05	0.3031
-2.7362e-05	0.3125	-2.74307e-05	0.2896	-1.51659e-05	0.2925	-2.53588e-05	0.3024
-2.8725e-05	0.3123	-2.72532e-05	0.289	-1.37222e-05	0.2919	-2.40687e-05	0.302
-2.67123e-05	0.3118	-2.67135e-05	0.2886	-1.60707e-05	0.2917	-2.58403e-05	0.3019
-2.56475e-05	0.3113	-2.68016e-05	0.2881	-1.66252e-05	0.291	-2.41144e-05	0.3014
-2.90361e-05	0.3109	-2.70122e-05	0.2873	-1.6209e-05	0.2908	-2.41465e-05	0.3008
-2.98074e-05	0.3102	-2.67475e-05	0.2868	-1.32171e-05	0.2901	-2.3628e-05	0.3005
-2.96165e-05	0.31	-2.64018e-05	0.2864	-1.26842e-05	0.2896	-2.4518e-05	0.3001
-2.7449e-05	0.3096	-2.64381e-05	0.2859	-1.11798e-05	0.2894	-2.35695e-05	0.2996
-2.73196e-05	0.309	-2.62756e-05	0.2855	-1.12319e-05	0.2889	-2.27444e-05	0.299
-2.35662e-05	0.3086	-2.54667e-05	0.2849	-1.27235e-05	0.2884	-2.31139e-05	0.2986
-2.29005e-05	0.3082	-2.58554e-05	0.2847	-5.68164e-06	0.2883	-2.41893e-05	0.2984
-2.75564e-05	0.3079	-2.58227e-05	0.2841	-1.67031e-05	0.2877	-2.3859e-05	0.298
-2.59539e-05	0.3076	-2.5513e-05	0.2835	-1.25198e-05	0.2874	-2.28915e-05	0.2974
-2.39568e-05	0.3068	-2.58281e-05	0.2833	-1.12915e-05	0.2868	-2.35562e-05	0.2971
-2.71008e-05	0.3064	-2.54151e-05	0.2825	-1.04258e-05	0.2864	-2.28877e-05	0.2965
-2.80191e-05	0.306	-2.56819e-05	0.2824	-8.58057e-06	0.2861	-2.30889e-05	0.2962
-2.62551e-05	0.3055	-2.50492e-05	0.2816	-1.59491e-05	0.2857	-2.3459e-05	0.2956
-2.9978e-05	0.3052	-2.49701e-05	0.2812	-1.07069e-05	0.2852	-2.35716e-05	0.2949
-2.22091e-05	0.3048	-2.5156e-05	0.2808	-1.33018e-05	0.2848	-2.31537e-05	0.295
-2.48769e-05	0.3043	-2.44246e-05	0.28	-1.08306e-05	0.2843	-2.27151e-05	0.2944
-2.46209e-05	0.3038	-2.4904e-05	0.2799	-1.25771e-05	0.284	-2.31172e-05	0.2936
-2.47134e-05	0.3033	-2.50675e-05	0.2793	-1.22784e-05	0.2835	-2.2076e-05	0.2933
-2.477e-05	0.303	-2.51693e-05	0.2789	-9.11496e-06	0.2831	-2.33634e-05	0.2928
-2.33895e-05	0.3023	-2.44433e-05	0.2785	-1.54027e-05	0.2827	-2.35258e-05	0.2924
-2.68275e-05	0.3016	-2.46097e-05	0.2777	-1.37166e-05	0.2822	-2.214e-05	0.292
-2.98661e-05	0.3014	-2.46577e-05	0.2774	-1.03203e-05	0.282	-2.24352e-05	0.2915
-2.4865e-05	0.3009	-2.3967e-05	0.2769	-7.94772e-06	0.2813	-2.38403e-05	0.2912
-2.68056e-05	0.3005	-2.37956e-05	0.2765	-1.68194e-05	0.2808	-2.21664e-05	0.2908
-2.24458e-05	0.3	-2.3571e-05	0.276	-1.59425e-05	0.2806	-2.18633e-05	0.2901
-2.3634e-05	0.2995	-2.391e-05	0.2754	-1.63719e-05	0.2799	-2.23488e-05	0.2897
-2.34472e-05	0.2993	-2.4347e-05	0.2752	-1.40416e-05	0.2797	-2.2004e-05	0.2893
-2.77349e-05	0.2988	-2.41291e-05	0.2744	-1.5817e-05	0.2792	-2.17294e-05	0.2891
-1.63569e-05	0.2982	-2.38657e-05	0.2739	-1.08267e-05	0.2787	-2.28682e-05	0.2886
-2.24387e-05	0.2978	-2.39456e-05	0.2737	-1.29701e-05	0.2784	-2.3494e-05	0.2881
-2.29561e-05	0.2972	-2.33026e-05	0.2729	-1.25601e-05	0.2779	-2.27147e-05	0.2875
-2.41304e-05	0.2969	-2.33864e-05	0.2727	-1.02404e-05	0.2776	-2.32394e-05	0.287
-1.97202e-05	0.2966	-2.35053e-05	0.272	-1.01484e-05	0.2772	-2.20285e-05	0.2863
-2.20532e-05	0.2961	-2.31807e-05	0.2717	-1.11512e-05	0.2765	-2.17217e-05	0.2861
-2.13845e-05	0.2956	-2.35923e-05	0.2714	-1.03008e-05	0.2765	-2.1891e-05	0.2856
-1.72016e-05	0.2951	-2.35123e-05	0.2704	-1.30167e-05	0.2757	-2.23e-05	0.2852
-2.0905e-05	0.2946	-2.25572e-05	0.2704	-1.12691e-05	0.2753	-2.26988e-05	0.2849
-2.24195e-05	0.2943	-2.27512e-05	0.2698	-1.2976e-05	0.275	-2.26917e-05	0.2841
-2.19707e-05	0.2937	-2.24377e-05	0.2692	-1.61119e-05	0.2743	-2.14455e-05	0.2838
-2.63942e-05	0.2932	-2.23212e-05	0.2688	-1.30703e-05	0.2739	-2.23733e-05	0.2832
-2.12087e-05	0.2928	-2.26972e-05	0.2682	-8.03526e-06	0.2734	-2.23133e-05	0.2826
-2.10864e-05	0.2923	-2.24052e-05	0.268	-1.63278e-05	0.2733	-2.21389e-05	0.2824
-2.04702e-05	0.2919	-2.21929e-05	0.2675	-1.0786e-05	0.2726	-2.06882e-05	0.2819
-2.31206e-05	0.2914	-2.27806e-05	0.267	-1.14978e-05	0.2724	-2.11456e-05	0.2814
-2.2255e-05	0.2908	-2.20193e-05	0.2665	-1.42289e-05	0.2721	-2.18245e-05	0.281
-2.08861e-05	0.2906	-2.18751e-05	0.2659	-1.00562e-05	0.2714	-2.17897e-05	0.2806
-2.49373e-05	0.29	-2.18163e-05	0.2655	-1.52092e-05	0.2711	-2.23153e-05	0.2802
-2.11096e-05	0.2894	-2.19692e-05	0.2651	-1.71391e-05	0.2707	-2.16086e-05	0.2797
-1.95076e-05	0.289	-2.16146e-05	0.2642	-1.56322e-05	0.2701	-2.10401e-05	0.2791
-1.59444e-05	0.2886	-2.20545e-05	0.264	-1.48204e-05	0.2698	-2.17393e-05	0.2789
-1.97022e-05	0.2884	-2.20395e-05	0.2634	-9.85305e-06	0.2693	-2.19562e-05	0.2785
-2.06835e-05	0.2878	-2.16015e-05	0.2631	-7.68257e-06	0.2689	-2.13892e-05	0.278
-1.96018e-05	0.2873	-2.1031e-05	0.2625	-1.13059e-05	0.2684	-2.20713e-05	0.2775
-2.15793e-05	0.2869	-2.13715e-05	0.2622	-1.35249e-05	0.2677	-1.96704e-05	0.2769
-2.01932e-05	0.2863	-2.14877e-05	0.2619	-1.42649e-05	0.2676	-2.16712e-05	0.2766
-2.25985e-05	0.2859	-2.11263e-05	0.261	-1.18365e-05	0.267	-2.08713e-05	0.2761
-1.98835e-05	0.2852	-2.11559e-05	0.2608	-7.22543e-06	0.2667	-2.19155e-05	0.2756
-1.67648e-05	0.2847	-2.15859e-05	0.2602	-1.1116e-05	0.2663	-2.14308e-05	0.2753
-1.7767e-05	0.2846	-2.11133e-05	0.2598	-1.3556e-05	0.2658	-2.04471e-05	0.2747
-2.03856e-05	0.2839	-2.10268e-05	0.2595	-8.69781e-06	0.2655	-2.14999e-05	0.2743
-1.85617e-05	0.2834	-2.03771e-05	0.2587	-9.75646e-06	0.2651	-2.21533e-05	0.2738
-1.70797e-05	0.283	-2.01683e-05	0.2585	-1.06497e-05	0.2647	-1.98401e-05	0.2733
-2.005e-05	0.2824	-2.03483e-05	0.2579	-9.97234e-06	0.2642	-2.02185e-05	0.273
-1.79732e-05	0.2823	-2.0227e-05	0.2575	-1.19475e-05	0.2637	-2.02861e-05	0.2727
-1.76272e-05	0.2818	-1.9894e-05	0.257	-1.01027e-05	0.2636	-2.0835e-05	0.272
-1.94722e-05	0.2812	-2.00543e-05	0.2564	-1.29613e-05	0.2629	-2.1045e-05	0.2717
-1.41717e-05	0.2809	-1.95252e-05	0.256	-1.0909e-05	0.2625	-2.03662e-05	0.271
-2.2051e-05	0.2802	-1.79412e-05	0.2556	-8.60433e-06	0.2622	-2.10615e-05	0.2704
-1.71738e-05	0.2799	-2.06018e-05	0.2552	-6.13613e-06	0.2614	-2.05332e-05	0.2704
-1.79275e-05	0.2794	-2.00391e-05	0.2547	-1.08484e-05	0.2609	-1.99539e-05	0.2698
-2.07077e-05	0.2788	-1.9695e-05	0.254	-1.05715e-05	0.2607	-2.053e-05	0.2695
-1.75876e-05	0.2786	-1.96783e-05	0.2538	-1.10923e-05	0.2603	-2.06679e-05	0.2689
-1.84238e-05	0.2779	-1.98277e-05	0.2531	-9.62165e-06	0.26	-2.032e-05	0.2683
-1.92225e-05	0.2777	-1.91551e-05	0.2526	-8.04629e-06	0.2595	-2.02581e-05	0.2681
-1.86348e-05	0.2772	-1.92376e-05	0.2522	-1.51952e-05	0.2593	-1.99501e-05	0.2676
-1.73936e-05	0.2766	-1.95441e-05	0.2517	-1.18594e-05	0.2586	-2.11082e-05	0.267
-1.87606e-05	0.2764	-1.98634e-05	0.2514	-5.56726e-06	0.2582	-2.05132e-05	0.2665
-1.76291e-05	0.2759	-1.97182e-05	0.2509	-1.10498e-05	0.258	-1.96332e-05	0.2659
-1.61096e-05	0.2752	-1.96674e-05	0.2504	-1.391e-05	0.2572	-2.00585e-05	0.2657
-1.70925e-05	0.2748	-1.96608e-05	0.2499	-1.46031e-05	0.2569	-2.00671e-05	0.2651
-1.16052e-05	0.2743	-1.95203e-05	0.2495	-1.05601e-05	0.2564	-1.90333e-05	0.2646
-1.42262e-05	0.274	-1.9418e-05	0.2492	-1.01996e-05	0.256	-1.99825e-05	0.2643
-2.25344e-05	0.2733	-1.96509e-05	0.2485	-7.67993e-06	0.2557	-2.00699e-05	0.2638
-1.97065e-05	0.2728	-1.93878e-05	0.2481	-1.17311e-05	0.255	-1.95919e-05	0.2634
-1.81341e-05	0.2727	-2.00158e-05	0.2475	-7.73009e-06	0.2548	-2.02285e-05	0.2631
-2.03459e-05	0.2721	-1.99385e-05	0.247	-1.08753e-05	0.2543	-2.02382e-05	0.2624
-1.61836e-05	0.2717	-1.97379e-05	0.2467	-8.07455e-06	0.2537	-1.91362e-05	0.262
-1.43433e-05	0.2712	-2.01435e-05	0.2463	-1.36646e-05	0.2536	-2.07805e-05	0.2615
-1.44747e-05	0.2706	-2.0202e-05	0.2459	-1.20166e-05	0.2531	-1.9803e-05	0.261
-1.23044e-05	0.2705	-2.02154e-05	0.2453	-1.32321e-05	0.2527	-2.00168e-05	0.2606
-1.62319e-05	0.2698	-1.9892e-05	0.2449	-7.84512e-06	0.2522	-1.80412e-05	0.2601
-1.39997e-05	0.2693	-2.01614e-05	0.2444	-6.05956e-06	0.2517	-1.98895e-05	0.2596
-1.54708e-05	0.269	-2.04323e-05	0.2438	-1.12232e-05	0.2512	-1.88368e-05	0.2592
-1.79405e-05	0.2684	-2.04017e-05	0.2436	-8.27744e-06	0.2506	-1.98464e-05	0.2585
-1.86694e-05	0.2678	-2.05232e-05	0.2431	-8.22635e-06	0.2501	-1.99446e-05	0.2584
-1.39742e-05	0.2675	-2.04457e-05	0.2425	-1.0968e-05	0.2497	-2.06846e-05	0.2581
-1.04477e-05	0.2669	-2.02472e-05	0.2421	-9.00969e-06	0.2494	-1.99291e-05	0.2575
-1.74193e-05	0.2667	-2.02335e-05	0.2416	-1.20503e-05	0.2489	-1.96445e-05	0.2569
-1.42697e-05	0.266	-2.00876e-05	0.2413	-9.6919e-06	0.2485	-1.90247e-05	0.2564
-1.36764e-05	0.2657	-2.02597e-05	0.2407	-9.11097e-06	0.2484	-1.88094e-05	0.2563
-1.86133e-05	0.2654	-1.94396e-05	0.2401	-1.04128e-05	0.2475	-1.92048e-05	0.2558
-1.86282e-05	0.2646	-1.98477e-05	0.2399	-1.15917e-05	0.2473	-1.87705e-05	0.2552
-1.35598e-05	0.2644	-1.97381e-05	0.2393	-1.07133e-05	0.2469	-1.90093e-05	0.2548
-1.48287e-05	0.2639	-1.97229e-05	0.2389	-1.54794e-05	0.2464	-1.95873e-05	0.2543
-1.21798e-05	0.2633	-1.93115e-05	0.2384	-1.09223e-05	0.246	-1.80199e-05	0.2539
-1.86387e-05	0.2628	-1.89933e-05	0.238	-1.35138e-05	0.2453	-1.88028e-05	0.2535
-1.3611e-05	0.2624	-1.92907e-05	0.2378	-1.08935e-05	0.2451	-1.86238e-05	0.2529
-1.97298e-05	0.2621	-1.93702e-05	0.2371	-1.10623e-05	0.2446	-1.96417e-05	0.2526
-1.60612e-05	0.2614	-1.91099e-05	0.2368	-1.1114e-05	0.2442	-1.93459e-05	0.2522
-1.82603e-05	0.2608	-1.92416e-05	0.2363	-7.36149e-06	0.2439	-1.93956e-05	0.2516
-1.43384e-05	0.2607	-1.92113e-05	0.2357	-7.21265e-06	0.2435	-1.79487e-05	0.2512
-1.46163e-05	0.2599	-1.8821e-05	0.2353	-9.5255e-06	0.2431	-1.93217e-05	0.2506
-1.29527e-05	0.2595	-1.9096e-05	0.2347	-1.03884e-05	0.2425	-2.09106e-05	0.2502
-1.88871e-05	0.2592	-1.86519e-05	0.2344	-9.08501e-06	0.2421	-1.93529e-05	0.2495
-1.46478e-05	0.2585	-1.89842e-05	0.2339	-1.01701e-05	0.2418	-1.83586e-05	0.249
-1.5389e-05	0.2584	-1.85631e-05	0.2332	-1.13806e-05	0.2411	-1.92961e-05	0.2486
-1.61198e-05	0.2577	-1.85615e-05	0.2329	-9.07191e-06	0.241	-1.88982e-05	0.248
-1.47633e-05	0.2572	-1.8588e-05	0.2324	-9.57736e-06	0.2404	-1.83552e-05	0.2477
-1.31222e-05	0.2569	-1.86447e-05	0.2321	-1.22786e-05	0.2399	-1.84583e-05	0.2471
-1.36452e-05	0.2562	-1.82936e-05	0.2315	-1.02612e-05	0.2394	-1.89095e-05	0.247
-1.61476e-05	0.2558	-1.83074e-05	0.231	-9.55954e-06	0.239	-1.82304e-05	0.2464
-1.38366e-05	0.2555	-1.81019e-05	0.2305	-5.3069e-06	0.2388	-1.88437e-05	0.2458
-1.50119e-05	0.255	-1.84512e-05	0.23	-1.14779e-05	0.2381	-1.8411e-05	0.2454
-1.58824e-05	0.2545	-1.80968e-05	0.2298	-7.20524e-06	0.2378	-1.85201e-05	0.2449
-1.93336e-05	0.254	-1.82764e-05	0.2291	-8.66622e-06	0.2375	-1.8435e-05	0.2446
-9.39252e-06	0.2538	-1.77981e-05	0.2286	-5.03857e-06	0.237	-1.87812e-05	0.2442
-1.12012e-05	0.2532	-1.753e-05	0.2281	-4.31286e-06	0.2365	-1.90152e-05	0.2435
-1.39665e-05	0.2527	-1.78201e-05	0.2276	-9.71279e-06	0.2362	-1.77815e-05	0.2434
-1.42656e-05	0.2524	-1.72236e-05	0.2272	-5.27969e-06	0.2358	-1.84484e-05	0.2429
-1.32543e-05	0.2517	-1.75047e-05	0.2268	-8.49015e-06	0.2353	-1.81679e-05	0.2424
-1.13124e-05	0.2515	-1.74443e-05	0.2264	-4.09605e-06	0.2347	-1.85646e-05	0.2419
-1.41001e-05	0.2508	-1.76107e-05	0.2259	-5.05484e-06	0.2344	-1.79723e-05	0.2413
-1.36063e-05	0.2503	-1.72577e-05	0.2255	-7.96527e-06	0.234	-1.89356e-05	0.2412
-1.41825e-05	0.25	-1.71804e-05	0.225	-1.07306e-05	0.2337	-1.85513e-05	0.2408
-1.41875e-05	0.2495	-1.73192e-05	0.2245	-3.86931e-06	0.2332	-1.83584e-05	0.2402
-1.54717e-05	0.2491	-1.71978e-05	0.224	-1.05928e-05	0.2326	-1.85761e-05	0.2398
-1.34871e-05	0.2485	-1.71385e-05	0.2234	-8.15853e-06	0.2324	-1.80879e-05	0.2393
-1.51898e-05	0.248	-1.72474e-05	0.2231	-1.42544e-05	0.2319	-1.73335e-05	0.2389
-9.03448e-06	0.2477	-1.68968e-05	0.2225	-1.08973e-05	0.2313	-1.88345e-05	0.2384
-1.25111e-05	0.2469	-1.70971e-05	0.2219	-1.16203e-05	0.2311	-1.7687e-05	0.238
-1.35647e-05	0.2467	-1.72485e-05	0.2216	-1.14185e-05	0.2306	-1.89728e-05	0.2375
-1.20942e-05	0.2464	-1.69844e-05	0.2209	-1.14193e-05	0.2304	-1.79957e-05	0.2369
-1.4624e-05	0.2457	-1.68518e-05	0.2209	-1.10591e-05	0.2299	-1.81838e-05	0.2365
-1.29464e-05	0.2455	-1.66566e-05	0.2202	-1.00391e-05	0.2294	-1.85968e-05	0.236
-1.32272e-05	0.245	-1.65717e-05	0.2197	-8.85901e-06	0.229	-1.70596e-05	0.2354
-1.46073e-05	0.2445	-1.68035e-05	0.2194	-1.19303e-05	0.2284	-1.69436e-05	0.2353
-1.19928e-05	0.2441	-1.67799e-05	0.2188	-8.05887e-06	0.2281	-1.76476e-05	0.2347
-1.51259e-05	0.2434	-1.65072e-05	0.2184	-8.98699e-06	0.2274	-1.74498e-05	0.2343
-1.14319e-05	0.2431	-1.6564e-05	0.2179	-1.02055e-05	0.2273	-1.79042e-05	0.234
-1.24599e-05	0.2427	-1.58954e-05	0.2175	-1.01231e-05	0.2269	-1.69118e-05	0.2333
-9.87343e-06	0.2421	-1.67065e-05	0.2171	-5.1257e-06	0.2263	-1.70949e-05	0.2329
-1.16407e-05	0.2419	-1.63877e-05	0.2165	-5.67535e-06	0.2259	-1.70912e-05	0.2324
-1.49163e-05	0.2412	-1.6168e-05	0.2161	-9.49944e-06	0.2255	-1.80181e-05	0.2321
-9.89662e-06	0.2408	-1.62291e-05	0.2155	-5.01032e-06	0.2251	-1.74907e-05	0.2316
-1.64589e-05	0.2401	-1.61633e-05	0.2152	-4.91324e-06	0.2246	-1.68096e-05	0.2312
-1.56534e-05	0.2397	-1.61376e-05	0.2147	-4.29323e-06	0.2241	-1.70772e-05	0.2308
-9.60542e-06	0.2393	-1.61536e-05	0.2143	-8.30287e-06	0.2238	-1.7094e-05	0.2302
-9.23158e-06	0.2387	-1.55556e-05	0.2139	-7.85782e-06	0.2233	-1.78167e-05	0.2298
-1.29751e-05	0.2384	-1.57421e-05	0.2132	-5.02088e-06	0.2231	-1.68517e-05	0.2294
-1.01632e-05	0.238	-1.60897e-05	0.213	-1.56305e-06	0.2225	-1.62743e-05	0.2289
-1.06625e-05	0.2376	-1.5629e-05	0.2125	-1.21565e-05	0.2219	-1.75457e-05	0.2285
-1.1641e-05	0.2372	-1.54067e-05	0.212	-6.12667e-06	0.2217	-1.79594e-05	0.2279
-1.13247e-05	0.2367	-1.53574e-05	0.2117	-9.88202e-06	0.2212	-1.71167e-05	0.2276
-9.09635e-06	0.2363	-1.58108e-05	0.211	-8.04906e-06	0.2208	-1.64729e-05	0.2271
-8.83752e-06	0.2358	-1.58105e-05	0.2107	-5.29532e-06	0.2203	-1.68064e-05	0.2264
-9.30226e-06	0.2352	-1.53894e-05	0.2102	-6.27777e-06	0.22	-1.69814e-05	0.2263
-1.33139e-05	0.235	-1.59384e-05	0.2099	-6.88315e-06	0.2195	-1.72901e-05	0.2257
-1.60757e-05	0.2344	-1.56741e-05	0.2095	-8.61008e-06	0.2189	-1.72804e-05	0.2253
-7.95424e-06	0.234	-1.51529e-05	0.2089	-9.2607e-06	0.2188	-1.68209e-05	0.2249
-8.86586e-06	0.2336	-1.50884e-05	0.2085	-2.69996e-06	0.2182	-1.70292e-05	0.2242
-6.67312e-06	0.233	-1.50929e-05	0.208	-1.11278e-05	0.2178	-1.66294e-05	0.224
-9.25095e-06	0.2326	-1.52377e-05	0.2076	-4.23368e-06	0.2174	-1.77733e-05	0.2235
-1.12294e-05	0.2322	-1.48288e-05	0.207	-4.66834e-06	0.217	-1.72631e-05	0.223
-1.16711e-05	0.2319	-1.47547e-05	0.2067	-7.73572e-06	0.2166	-1.73419e-05	0.2225
-1.11802e-05	0.2314	-1.45638e-05	0.2061	-7.15683e-06	0.216	-1.6527e-05	0.222
-8.25614e-06	0.2307	-1.41006e-05	0.2057	-4.28029e-06	0.2157	-1.6437e-05	0.2216
-8.55107e-06	0.2305	-1.42757e-05	0.2053	-2.75102e-06	0.2152	-1.70284e-05	0.2212
-8.01019e-06	0.2298	-1.42832e-05	0.2046	-6.21689e-06	0.2149	-1.72863e-05	0.2209
-6.568e-06	0.2297	-1.40784e-05	0.2043	-5.70273e-06	0.2144	-1.63078e-05	0.2203
-1.98694e-06	0.229	-1.40628e-05	0.2039	-4.77877e-06	0.2139	-1.6472e-05	0.2198
-1.07049e-05	0.2285	-1.43853e-05	0.2035	-4.29103e-06	0.2136	-1.6957e-05	0.2194
-8.51334e-06	0.2282	-1.36156e-05	0.203	-8.62031e-06	0.2131	-1.60746e-05	0.219
-8.48846e-06	0.2275	-1.36811e-05	0.2026	-9.05282e-06	0.2129	-1.58563e-05	0.2185
-9.01511e-06	0.227	-1.4067e-05	0.2021	-1.29818e-05	0.2124	-1.68462e-05	0.218
-6.35168e-06	0.2267	-1.35985e-05	0.2016	-8.87383e-06	0.2118	-1.63036e-05	0.2175
-5.01732e-06	0.2262	-1.40825e-05	0.2014	-9.33365e-06	0.2115	-1.65127e-05	0.2172
-1.01155e-05	0.2259	-1.36542e-05	0.2007	-4.86997e-06	0.2113	-1.53226e-05	0.2166
-1.01974e-05	0.2253	-1.34285e-05	0.2002	-9.03147e-06	0.2109	-1.67658e-05	0.2163
-8.76198e-06	0.2249	-1.32991e-05	0.1999	-8.98147e-06	0.2104	-1.73089e-05	0.2159
-7.41369e-06	0.2243	-1.36841e-05	0.1994	-9.63679e-06	0.2099	-1.66756e-05	0.2155
-5.45435e-06	0.224	-1.32884e-05	0.1989	-4.71096e-06	0.2098	-1.66995e-05	0.2151
-7.1009e-06	0.2236	-1.34682e-05	0.1983	-7.19836e-06	0.2094	-1.67441e-05	0.2146
-6.6612e-06	0.223	-1.28628e-05	0.1981	-2.78143e-06	0.2089	-1.69656e-05	0.2143
-7.79793e-06	0.2226	-1.31671e-05	0.1974	-3.79923e-06	0.2086	-1.6025e-05	0.2137
-6.50042e-06	0.2222	-1.29727e-05	0.1971	-4.66016e-07	0.2081	-1.58779e-05	0.2133
-8.84668e-06	0.2219	-1.24008e-05	0.1968	-8.07822e-06	0.2077	-1.60794e-05	0.213
-1.03551e-05	0.2213	-1.27021e-05	0.1963	-4.48542e-06	0.2073	-1.67866e-05	0.2124
-8.11747e-06	0.2207	-1.23877e-05	0.1959	-6.44827e-06	0.207	-1.55036e-05	0.2121
-1.02573e-05	0.2204	-1.25093e-05	0.1953	-1.02115e-05	0.2065	-1.46665e-05	0.2117
-1.16796e-05	0.2198	-1.22272e-05	0.195	-6.94298e-06	0.2061	-1.50767e-05	0.2112
-9.54438e-06	0.2194	-1.22518e-05	0.1945	-5.57893e-06	0.2059	-1.5258e-05	0.2107
-6.79151e-06	0.2189	-1.26635e-05	0.194	-7.72207e-06	0.2055	-1.49947e-05	0.2103
-6.09362e-06	0.2185	-1.26832e-05	0.1936	-5.81564e-06	0.2049	-1.53222e-05	0.2098
-6.99345e-06	0.218	-1.18897e-05	0.1931	-5.40297e-06	0.2046	-1.55543e-05	0.2093
-8.60134e-06	0.2175	-1.2144e-05	0.1928	-6.65622e-06	0.2041	-1.55172e-05	0.209
-7.82671e-06	0.2173	-1.16978e-05	0.1922	-6.73433e-06	0.2037	-1.59728e-05	0.2085
-5.87886e-06	0.2165	-1.2464e-05	0.1919	-3.28345e-06	0.2033	-1.52721e-05	0.208
-6.40469e-06	0.2162	-1.17046e-05	0.1916	-4.24107e-06	0.2029	-1.57504e-05	0.2076
-7.83618e-06	0.2158	-1.14756e-05	0.1911	-8.60205e-06	0.2026	-1.66689e-05	0.207
-7.88355e-06	0.2152	-1.22061e-05	0.1908	-7.18245e-06	0.2022	-1.56647e-05	0.2068
-1.16831e-05	0.2149	-1.01449e-05	0.1903	-5.49103e-06	0.2018	-1.63168e-05	0.2064
-5.18236e-06	0.2144	-1.05392e-05	0.19	-6.41323e-06	0.2014	-1.59068e-05	0.2059
-9.67895e-06	0.2141	-1.07488e-05	0.1894	-8.25488e-06	0.201	-1.48378e-05	0.2057
-7.74303e-06	0.2136	-1.01783e-05	0.1891	-4.66572e-06	0.2007	-1.53404e-05	0.205
-5.24553e-06	0.2131	-1.0452e-05	0.1887	-2.3848e-06	0.2002	-1.6254e-05	0.2047
-8.76731e-06	0.2129	-1.15315e-05	0.1882	-6.27166e-06	0.2001	-1.60653e-05	0.2041
-7.46644e-06	0.2124	-1.1501e-05	0.1879	-5.4725e-06	0.1994	-1.5241e-05	0.2038
-4.20066e-06	0.212	-1.18579e-05	0.1874	-7.5291e-06	0.1989	-1.45424e-05	0.2034
-4.62313e-06	0.2115	-1.15832e-05	0.1872	-6.71941e-06	0.1987	-1.57465e-05	0.2029
-8.71677e-07	0.211	-1.16284e-05	0.1865	-7.56271e-06	0.1982	-1.45139e-05	0.2026
-7.04917e-06	0.2106	-1.19619e-05	0.1862	-7.59209e-06	0.198	-1.42439e-05	0.2021
-3.285e-06	0.2099	-1.2155e-05	0.1858	-5.60881e-06	0.1975	-1.47332e-05	0.2017
-7.28474e-06	0.2096	-1.13181e-05	0.1854	-8.68974e-06	0.1971	-1.48058e-05	0.2011
-5.56452e-06	0.2092	-1.1532e-05	0.1851	-6.04724e-06	0.1967	-1.43125e-05	0.2008
-3.51246e-06	0.2087	-1.15544e-05	0.1846	-1.64407e-06	0.1963	-1.49429e-05	0.2004
-8.96933e-06	0.2083	-1.12246e-05	0.1844	-5.00408e-06	0.196	-1.47058e-05	0.1999
-3.67328e-06	0.2078	-1.11326e-05	0.1838	-1.72946e-06	0.1956	-1.37158e-05	0.1994
-7.299e-06	0.2074	-1.16691e-05	0.1833	-4.94316e-06	0.1951	-1.42817e-05	0.199
-2.2494e-06	0.207	-1.14718e-05	0.1831	-1.21304e-05	0.1949	-1.39889e-05	0.1987
-1.0187e-05	0.2066	-1.11183e-05	0.1826	-1.03679e-07	0.1943	-1.3937e-05	0.1983
-2.37942e-06	0.2059	-1.10912e-05	0.1822	-3.04784e-06	0.1943	-1.39311e-05	0.1977
-3.84259e-06	0.2058	-1.02925e-05	0.1817	-8.09111e-06	0.1937	-1.49148e-05	0.1974
-9.08619e-06	0.2052	-1.12182e-05	0.1813	-8.44605e-06	0.1935	-1.45605e-05	0.1969
-6.32141e-06	0.2047	-1.10759e-05	0.1808	-6.73661e-06	0.1931	-1.37435e-05	0.1967
-1.32348e-06	0.2044	-1.02674e-05	0.1805	-7.28881e-06	0.1926	-1.42969e-05	0.1961
-7.05351e-06	0.204	-1.02779e-05	0.1802	-2.29627e-06	0.1924	-1.44018e-05	0.1956
-2.03532e-06	0.2035	-1.03237e-05	0.1797	-2.52234e-06	0.192	-1.4278e-05	0.1954
-3.2156e-06	0.2032	-1.02457e-05	0.1795	-4.96113e-06	0.1915	-1.48715e-05	0.1947
-4.45332e-06	0.2025	-1.07902e-05	0.1789	-4.82832e-06	0.1912	-1.49577e-05	0.1943
-3.91353e-06	0.2022	-1.02719e-05	0.1787	-3.68383e-06	0.1907	-1.43513e-05	0.194
-7.94448e-06	0.2017	-1.07905e-05	0.1782	-4.00974e-06	0.1904	-1.38042e-05	0.1936
-5.59689e-06	0.2013	-1.02053e-05	0.178	-6.31612e-06	0.19	-1.46585e-05	0.1932
-7.79838e-06	0.2006	-1.03488e-05	0.1775	-7.11741e-06	0.1896	-1.40741e-05	0.1928
-3.80419e-06	0.2003	-1.02575e-05	0.177	-7.28907e-06	0.1893	-1.35491e-05	0.1924
-5.73425e-06	0.1998	-1.01725e-05	0.1768	-6.69515e-06	0.189	-1.50368e-05	0.192
-4.68454e-06	0.1994	-1.0316e-05	0.1764	-3.66015e-06	0.1887	-1.36041e-05	0.1916
-6.65986e-06	0.1992	-9.85196e-06	0.176	-9.87197e-06	0.1883	-1.43982e-05	0.1913
-6.66823e-06	0.1985	-1.01392e-05	0.1756	-7.59499e-06	0.1879	-1.44529e-05	0.1907
-2.53706e-06	0.1982	-9.88767e-06	0.1752	-6.70193e-06	0.1877	-1.46485e-05	0.1904
-4.03598e-06	0.1978	-9.8537e-06	0.1749	-1.46959e-06	0.1872	-1.31324e-05	0.1899
-4.58985e-06	0.1973	-9.36754e-06	0.1745	-3.12061e-06	0.187	-1.44711e-05	0.1894
-2.86477e-06	0.197	-9.57307e-06	0.1741	-5.2338e-06	0.1866	-1.37582e-05	0.1892
-6.00997e-06	0.1964	-9.48676e-06	0.1737	-3.78037e-06	0.1862	-1.29733e-05	0.1887
-5.20895e-06	0.1961	-9.5484e-06	0.1734	-6.27606e-06	0.1859	-1.4455e-05	0.1883
-5.16989e-06	0.1955	-8.73206e-06	0.1729	-7.42964e-06	0.1854	-1.32363e-05	0.188
-2.26751e-06	0.1953	-9.28865e-06	0.1724	-7.75173e-06	0.1851	-1.4396e-05	0.1878
-7.88686e-06	0.1948	-8.7266e-06	0.1723	-5.04799e-06	0.1847	-1.25147e-05	0.1872
-5.71753e-06	0.1942	-8.70505e-06	0.1718	-2.88912e-06	0.1844	-1.28626e-05	0.1868
-1.68874e-06	0.1939	-9.11744e-06	0.1714	-5.1223e-06	0.1841	-1.27384e-05	0.1865
-1.33758e-07	0.1935	-9.36723e-06	0.171	-6.2355e-06	0.1836	-1.19944e-05	0.1858
-5.94267e-06	0.1931	-8.63854e-06	0.1707	-5.48215e-06	0.1833	-1.27125e-05	0.1857
-4.76736e-06	0.1927	-9.26823e-06	0.1705	-2.40917e-06	0.183	-1.33729e-05	0.1852
-3.96266e-06	0.1922	-9.3037e-06	0.1701	-5.4431e-06	0.1825	-1.25727e-05	0.1849
7.07044e-07	0.1919	-9.14607e-06	0.1699	-5.53717e-06	0.1822	-1.42584e-05	0.1844
-6.84101e-06	0.1915	-8.68617e-06	0.1694	-3.65152e-06	0.1819	-1.30815e-05	0.184
-4.70151e-06	0.1911	-8.7238e-06	0.169	-6.65823e-06	0.1816	-1.26542e-05	0.1838
-8.95577e-06	0.1905	-8.96547e-06	0.1687	-8.10243e-06	0.1813	-1.2993e-05	0.1832
-1.41046e-06	0.1903	-9.01148e-06	0.1684	-7.16979e-06	0.1807	-1.23033e-05	0.1828
-5.29053e-06	0.1897	-8.82195e-06	0.168	-8.00975e-06	0.1805	-1.27943e-05	0.1826
-3.60186e-06	0.1892	-9.02334e-06	0.1675	-1.71291e-06	0.1802	-1.30488e-05	0.1821
-5.04377e-06	0.1889	-8.53053e-06	0.1672	-6.78672e-06	0.1799	-1.37936e-05	0.1817
-6.89023e-08	0.1883	-8.40826e-06	0.1668	-6.13867e-07	0.1796	-1.2725e-05	0.1812
-1.4733e-06	0.1879	-8.1439e-06	0.1665	-8.04615e-06	0.1792	-1.23198e-05	0.1809
2.46146e-07	0.1875	-8.53013e-06	0.1661	-4.18709e-06	0.1788	-1.22397e-05	0.1806
-3.95677e-06	0.1872	-8.59913e-06	0.1659	-5.38191e-06	0.1784	-1.14926e-05	0.1802
-4.89934e-06	0.1867	-8.61564e-06	0.1655	-5.3674e-06	0.178	-1.22519e-05	0.1797
-2.84767e-06	0.1864	-8.8555e-06	0.165	-6.35678e-06	0.1779	-1.26501e-05	0.1793
-1.87557e-06	0.1862	-8.05487e-06	0.1648	-4.81679e-06	0.1774	-1.3264e-05	0.179
3.47441e-06	0.1856	-8.16771e-06	0.1643	-2.4822e-06	0.1772	-1.20155e-05	0.1786
-1.02539e-06	0.1852	-7.92751e-06	0.1639	-1.14771e-06	0.1767	-1.26563e-05	0.1781
-4.96292e-06	0.1848	-7.60327e-06	0.1635	-2.56684e-06	0.1763	-1.2757e-05	0.1779
-4.434e-06	0.1845	-7.59929e-06	0.1632	-2.5263e-06	0.1762	-1.23541e-05	0.1774
-2.59584e-06	0.184	-7.61203e-06	0.1629	-3.68964e-06	0.1757	-1.2971e-05	0.1772
-5.13101e-06	0.1836	-7.24299e-06	0.1625	-1.19371e-07	0.1754	-1.21576e-05	0.1767
-3.3696e-06	0.1832	-7.36596e-06	0.1623	-7.4161e-08	0.175	-1.23231e-05	0.1763
-5.59427e-06	0.1827	-7.3514e-06	0.1619	-3.7113e-06	0.1747	-1.22458e-05	0.176
-5.16717e-06	0.1824	-7.5262e-06	0.1616	-6.65905e-06	0.1744	-1.32081e-05	0.1756
-5.76012e-06	0.1818	-7.30407e-06	0.1613	1.84993e-06	0.1741	-1.20967e-05	0.1752
-3.18129e-06	0.1816	-6.97849e-06	0.1609	-2.82584e-06	0.1737	-1.228e-05	0.1749
-7.15311e-06	0.1812	-5.24575e-06	0.1606	-7.24367e-06	0.1733	-1.25763e-05	0.1745
-6.192e-07	0.1808	-4.59222e-06	0.1602	-3.73414e-06	0.1729	-1.3173e-05	0.1742
-3.16307e-06	0.1805	-4.22338e-06	0.1599	-1.05314e-06	0.1727	-1.18759e-05	0.1737
-4.81117e-06	0.1744	-4.82271e-06	0.1594	-6.72698e-06	0.1723	-1.22119e-05	0.1733
-3.1663e-06	0.1739	-4.40179e-06	0.1591	-4.40469e-06	0.172	-1.26323e-05	0.173
-2.74178e-06	0.1736	-4.32719e-06	0.1588	-1.67647e-06	0.1717	-1.21609e-05	0.1727
-4.25675e-06	0.1733	-5.8714e-06	0.1584	-5.04749e-06	0.1714	-1.13932e-05	0.1723
-2.02339e-06	0.1729	-6.27352e-06	0.1582	-6.04696e-06	0.171	-1.20953e-05	0.172
-2.41348e-06	0.1726	-5.93213e-06	0.1578	9.11211e-07	0.1706	-1.27767e-05	0.1716
-1.588e-06	0.1722	-6.01857e-06	0.1574	-2.07008e-06	0.1704	-1.28293e-05	0.1712
-1.33556e-06	0.1719	-6.5537e-06	0.157	-3.14143e-06	0.17	-1.18893e-05	0.1708
-1.60943e-06	0.1714	-6.09709e-06	0.1567	1.1745e-06	0.1697	-1.18028e-05	0.1705
-6.68731e-06	0.1711	-5.97218e-06	0.1563	-3.01536e-06	0.1693	-1.25865e-05	0.17
-3.58609e-06	0.1707	-5.90899e-06	0.1559	-5.13591e-06	0.169	-1.26998e-05	0.1697
-2.75889e-06	0.1703	-5.77772e-06	0.1556	8.43587e-07	0.1687	-1.16722e-05	0.1694
-2.69269e-06	0.1701	-5.77132e-06	0.1552	-9.68865e-06	0.1683	-1.30365e-05	0.169
-6.34162e-07	0.1697	-5.41068e-06	0.1549	-7.26757e-06	0.1681	-1.32585e-05	0.1686
-2.56299e-06	0.1693	-5.22459e-06	0.1546	-8.99618e-06	0.1677	-1.25532e-05	0.1684
-4.46646e-06	0.1689	-5.69535e-06	0.1542	-3.73149e-09	0.1674	-1.16881e-05	0.1679
4.51627e-06	0.1687	-5.48897e-06	0.1539	-3.53595e-06	0.1672	-1.19749e-05	0.1677
-3.20734e-06	0.1682	-5.37777e-06	0.1535	-9.26924e-06	0.1667	-1.15625e-05	0.1673
1.14262e-07	0.1678	-3.41905e-06	0.1532	-1.16373e-06	0.1665	-1.36348e-05	0.167
-3.57387e-06	0.1676	-3.8887e-06	0.1528	-3.21098e-06	0.1661	-1.10254e-05	0.1667
2.3436e-06	0.1671	-4.23816e-06	0.1527	-7.09859e-06	0.1657	-1.06557e-05	0.1663
1.31446e-06	0.1669	-4.20179e-06	0.1523	-1.24987e-06	0.1656	-1.16344e-05	0.1659
-4.11459e-07	0.1664	-3.79636e-06	0.152	-1.80527e-06	0.1651	-1.23434e-05	0.1655
-2.22372e-06	0.1663	-4.207e-06	0.1515	-8.00195e-06	0.165	-1.28157e-05	0.1653
5.40051e-07	0.1657	-3.59172e-06	0.1513	-1.96047e-06	0.1645	-1.20264e-05	0.1648
7.03317e-06	0.1654	-4.0927e-06	0.1509	-6.42442e-06	0.1641	-1.26633e-05	0.1645
5.57535e-08	0.165	-5.10206e-06	0.1505	-5.46546e-06	0.164	-1.27394e-05	0.1641
1.2775e-06	0.1646	-5.04701e-06	0.1502	-3.93701e-06	0.1636	-1.32221e-05	0.1638
8.88378e-07	0.1643	-4.91419e-06	0.1498	-4.31508e-06	0.1633	-1.25288e-05	0.1635
3.49919e-06	0.1639	-4.74484e-06	0.1496	3.25334e-06	0.1629	-1.18364e-05	0.163
6.02846e-07	0.1636	-4.58976e-06	0.1492	-5.40973e-06	0.1625	-1.27134e-05	0.163
1.16657e-06	0.1632	-5.16747e-06	0.1489	-7.52914e-06	0.1623	-1.18879e-05	0.1625
2.16151e-07	0.163	-4.94463e-06	0.1485	-6.92225e-06	0.1619	-1.27296e-05	0.1621
2.25524e-06	0.1626	-4.75604e-06	0.1483	9.35259e-07	0.1617	-1.20805e-05	0.1617
2.74245e-06	0.1623	-4.64312e-06	0.1479	-4.1792e-06	0.1613	-1.20316e-05	0.1612
-2.72169e-06	0.162	-4.91194e-06	0.1475	-5.37244e-06	0.1611	-1.22152e-05	0.161
-7.72684e-07	0.1615	-4.60086e-06	0.1472	-5.52205e-06	0.1607	-1.23813e-05	0.1605
1.52376e-06	0.1612	-4.33736e-06	0.1469	-1.43774e-06	0.1603	-1.1855e-05	0.1602
2.41301e-07	0.1608	-4.56222e-06	0.1466	-5.1351e-06	0.1602	-1.24261e-05	0.16
1.69146e-06	0.1605	-4.41546e-06	0.1462	-9.4207e-07	0.1598	-1.17361e-05	0.1596
-1.0954e-06	0.16	-4.47798e-06	0.1459	-4.23975e-06	0.1595	-1.15377e-05	0.1593
4.39721e-07	0.1598	-4.4416e-06	0.1456	-2.97589e-06	0.1591	-1.21231e-05	0.1588
7.10928e-06	0.1594	-4.41734e-06	0.1452	2.98778e-07	0.1588	-1.1337e-05	0.1586
-1.07015e-06	0.1591	-4.16229e-06	0.145	-2.68766e-06	0.1586	-1.1064e-05	0.1581
1.39249e-06	0.1588	-4.20685e-06	0.1446	-5.41609e-06	0.1583	-1.16011e-05	0.1579
1.37761e-06	0.1583	-3.70011e-06	0.1445	-5.44216e-07	0.1579	-1.22631e-05	0.1576
-2.79e-06	0.1581	-4.21533e-06	0.144	-5.28601e-06	0.1577	-1.23824e-05	0.1573
-6.53413e-08	0.1577	-4.21841e-06	0.1437	-6.24124e-07	0.1572	-1.09047e-05	0.1569
2.45472e-06	0.1575	-4.16005e-06	0.1435	-2.39611e-06	0.157	-1.19025e-05	0.1566
2.56199e-06	0.157	-3.85015e-06	0.1431	-2.47892e-06	0.1567	-1.21931e-05	0.1563
3.29545e-06	0.1568	-3.80962e-06	0.1427	6.02518e-07	0.1563	-1.0856e-05	0.156
2.84227e-06	0.1565	-3.82079e-06	0.1423	-6.96675e-06	0.156	-1.21128e-05	0.1557
3.44228e-06	0.1561	-3.8776e-06	0.142	-3.11432e-06	0.1557	-1.10224e-05	0.1552
2.55e-07	0.1559	-3.90119e-06	0.1418	-3.98934e-06	0.1555	-1.13644e-05	0.1548
-2.04039e-06	0.1554	-3.78509e-06	0.1415	4.15863e-07	0.155	-1.24132e-05	0.1546
1.51557e-06	0.1551	-3.69706e-06	0.1411	-2.73034e-06	0.1548	-1.18918e-05	0.1543
7.79733e-07	0.1546	-4.00924e-06	0.1408	-1.79101e-06	0.1544	-1.16311e-05	0.154
3.71412e-06	0.1545	-3.73467e-06	0.1405	-7.42439e-06	0.1542	-1.11523e-05	0.1535
5.80782e-06	0.154	-4.16914e-06	0.1402	-4.00568e-06	0.1539	-1.13793e-05	0.1532
2.6066e-06	0.1536	-4.03286e-06	0.1398	-3.02193e-06	0.1535	-1.2754e-05	0.1529
1.78809e-06	0.1534	-3.85838e-06	0.1394	2.32739e-07	0.1533	-9.98044e-06	0.1525
-8.4012e-07	0.153	-4.11451e-06	0.1392	-5.34154e-06	0.1529	-1.15533e-05	0.1524
6.21082e-06	0.1528	-3.89439e-06	0.1389	-4.36068e-06	0.1527	-1.20154e-05	0.1519
-2.43552e-06	0.1523	-3.67102e-06	0.1387	-8.83697e-06	0.1523	-1.07463e-05	0.1516
-2.41171e-06	0.1521	-4.10508e-06	0.1383	-5.1583e-06	0.1521	-9.99744e-06	0.1513
-1.84369e-06	0.1517	-3.74045e-06	0.1381	-3.05992e-06	0.1519	-9.69921e-06	0.1509
-1.2321e-06	0.1514	-3.58219e-06	0.1378	-5.04873e-06	0.1515	-9.44455e-06	0.1507
-4.99202e-07	0.151	-3.53846e-06	0.1375	-7.36813e-06	0.1511	-1.11376e-05	0.1503
-3.47614e-07	0.1507	-3.58452e-06	0.1372	-1.33044e-06	0.1509	-1.10986e-05	0.15
3.64484e-06	0.1505	-3.15699e-06	0.1368	-7.02444e-06	0.1506	-1.06358e-05	0.1498
1.60857e-06	0.1501	-3.3362e-06	0.1366	-2.85556e-06	0.1503	-1.15001e-05	0.1494
-1.05362e-06	0.1498	-3.56495e-06	0.1363	-5.64063e-06	0.15	-1.17137e-05	0.1491
4.13741e-06	0.1494	-3.08248e-06	0.136	-4.23532e-06	0.1497	-1.02541e-05	0.1488
5.91051e-06	0.1492	-3.28993e-06	0.1356	6.49559e-08	0.1494	-1.02175e-05	0.1485
-3.3386e-07	0.1488	-3.15416e-06	0.1355	-3.37393e-06	0.1492	-9.51637e-06	0.148
-1.75272e-06	0.1485	-2.89517e-06	0.1351	-1.96344e-06	0.1487	-8.96527e-06	0.1477
9.6879e-07	0.1481	-3.17366e-06	0.1349	-4.0719e-06	0.1485	-9.582e-06	0.1474
2.74845e-06	0.1478	-2.70988e-06	0.1345	-1.03195e-05	0.1482	-1.06703e-05	0.1471
-1.44473e-06	0.1475	-2.70138e-06	0.1342	-1.79552e-06	0.1479	-1.01068e-05	0.1468
1.58507e-06	0.1471	-2.74029e-06	0.1339	-2.3662e-06	0.1477	-1.00901e-05	0.1464
-3.71472e-07	0.147	-3.11213e-06	0.1336	-4.73789e-06	0.1473	-9.5561e-06	0.1462
2.00043e-06	0.1465	-2.91325e-06	0.1334	-5.81657e-06	0.147	-9.30567e-06	0.1458
-8.12955e-07	0.1463	-2.50978e-06	0.133	4.33918e-07	0.1467	-8.70036e-06	0.1456
-1.75686e-06	0.1458	-2.27357e-06	0.1329	-7.50785e-06	0.1465	-8.41793e-06	0.1453
-1.13997e-06	0.1457	-2.08564e-06	0.1325	-2.71653e-06	0.1463	-9.11758e-06	0.145
3.22315e-06	0.1453	-2.33858e-06	0.1323	-8.26133e-06	0.146	-1.02402e-05	0.1447
3.19298e-06	0.1449	-3.27877e-06	0.1319	-2.75739e-06	0.1457	-1.0397e-05	0.1443
-1.00792e-06	0.1446	-2.54309e-06	0.1316	-4.02332e-07	0.1453	-1.05932e-05	0.144
2.86214e-06	0.1443	-1.99522e-06	0.1314	-1.2569e-06	0.1451	-9.89959e-06	0.1437
2.29573e-06	0.144	-2.0455e-06	0.1311	-5.68505e-06	0.1448	-9.20538e-06	0.1435
2.31768e-06	0.1436	-2.41665e-06	0.1309	-3.68763e-06	0.1446	-9.01839e-06	0.1431
-2.2789e-06	0.1433	-2.17209e-06	0.1305	-6.35847e-06	0.1441	-9.06962e-06	0.1429
-1.15116e-07	0.143	-2.32793e-06	0.1303	-6.69516e-06	0.144	-8.58799e-06	0.1425
1.34327e-06	0.1428	-1.87593e-06	0.1299	-3.23474e-06	0.1437	-1.01177e-05	0.1422
-5.04315e-07	0.1423	-2.27696e-06	0.1298	-2.06351e-06	0.1432	-9.5389e-06	0.142
1.47716e-06	0.1421	-2.1243e-06	0.1295	-3.87562e-06	0.143	-8.50867e-06	0.1416
6.76328e-08	0.1417	-1.82875e-06	0.1292	-7.81363e-06	0.1428	-8.47315e-06	0.1413
-2.68062e-06	0.1416	-1.76333e-06	0.1289	-3.2873e-06	0.1425	-8.44769e-06	0.141
1.04249e-06	0.1412	-2.0657e-06	0.1287	-6.04246e-06	0.1423	-9.65508e-06	0.1408
6.41028e-07	0.141	-1.60765e-06	0.1284	-7.09162e-06	0.142	-8.41644e-06	0.1404
4.87113e-06	0.1406	-1.37537e-06	0.1281	-4.81769e-06	0.1417	-9.60444e-06	0.14
-2.22552e-07	0.1403	-1.89102e-06	0.1279	-3.77863e-06	0.1414	-9.18993e-06	0.1399
2.43215e-06	0.14	-1.98779e-06	0.1276	-1.99093e-06	0.1412	-8.42773e-06	0.1395
9.98826e-07	0.1395	-1.6265e-06	0.1274	-3.05867e-06	0.141	-9.4559e-06	0.1393
2.86513e-06	0.1393	-1.96947e-06	0.1271	-4.58988e-06	0.1407	-9.98538e-06	0.139
6.13614e-06	0.139	-1.60809e-06	0.1268	-3.40903e-06	0.1403	-9.25239e-06	0.1387
5.66516e-06	0.1388	-1.43357e-06	0.1266	-9.47768e-06	0.14	-9.45319e-06	0.1383
8.17177e-08	0.1384	-1.59187e-06	0.1263	1.67756e-06	0.1398	-9.76308e-06	0.1381
4.38055e-06	0.1383	-1.30221e-06	0.126	-7.27439e-06	0.1395	-8.98236e-06	0.1379
3.83691e-06	0.1378	-1.75947e-06	0.1257	1.97695e-06	0.1394	-9.12996e-06	0.1374
-1.42111e-06	0.1376	-1.84422e-06	0.1255	-1.09576e-06	0.139	-1.04211e-05	0.1373
5.51543e-08	0.1373	-1.3908e-06	0.1252	5.46662e-07	0.1388	-9.66585e-06	0.1369
-4.87837e-06	0.1369	-1.73011e-06	0.125	-5.04423e-06	0.1384	-9.44274e-06	0.1368
1.66985e-06	0.1366	-8.84614e-07	0.1247	-3.12738e-06	0.1382	-8.59722e-06	0.1364
3.80431e-06	0.1363	5.47264e-07	0.1244	3.22717e-07	0.1378	-9.41304e-06	0.1361
2.7138e-06	0.1361	9.20703e-07	0.1243	-2.82412e-06	0.1375	-8.5199e-06	0.1358
6.62252e-06	0.1357	7.46546e-07	0.1239	7.64781e-07	0.1373	-8.44457e-06	0.1356
5.95702e-06	0.1355	6.24525e-07	0.1237	-4.08981e-06	0.137	-7.78446e-06	0.1354
-1.46961e-06	0.1352	6.24214e-07	0.1234	-7.29674e-06	0.1368	-7.33101e-06	0.135
1.06787e-05	0.1349	-7.89185e-07	0.1232	-2.11037e-06	0.1364	-8.78019e-06	0.1347
2.84091e-07	0.1346	-5.19266e-07	0.1229	-5.83576e-06	0.1361	-8.03519e-06	0.1344
5.1516e-06	0.1344	-4.83339e-07	0.1227	-4.9157e-06	0.1358	-7.6832e-06	0.1342
4.41302e-06	0.134	-8.15923e-08	0.1224	-1.1615e-06	0.1356	-7.58081e-06	0.1338
-1.90813e-08	0.1337	-1.17075e-07	0.1222	-1.58672e-06	0.1353	-8.51986e-06	0.1336
5.65755e-06	0.1335	1.4335e-07	0.122	-2.5628e-06	0.1351	-7.78431e-06	0.1333
4.66793e-06	0.1332	-3.2394e-07	0.1216	1.15758e-06	0.1347	-8.67874e-06	0.133
1.25608e-06	0.1329	-1.33316e-07	0.1214	2.57162e-06	0.1346	-7.83798e-06	0.1327
1.51166e-06	0.1326	-3.34148e-07	0.1211	-9.12436e-06	0.1343	-7.69e-06	0.1323
1.69438e-06	0.1324	4.15602e-07	0.1209	-1.66771e-06	0.1341	-8.84008e-06	0.1322
7.52279e-06	0.132	-3.61509e-08	0.1206	-3.83005e-06	0.1338	-7.67264e-06	0.1318
-3.12882e-07	0.1317	1.24891e-07	0.1205	-2.92728e-06	0.1336	-7.18049e-06	0.1316
4.06081e-06	0.1314	4.87405e-07	0.1202	-3.21669e-06	0.1334	-6.83868e-06	0.1314
6.83806e-06	0.1312	-2.14685e-07	0.12	-9.11835e-06	0.133	-7.93064e-06	0.1311
2.08588e-06	0.1309	-9.75158e-08	0.1197	-7.46599e-06	0.1329	-6.96042e-06	0.1309
7.86728e-06	0.1307	1.46338e-07	0.1194	-1.76174e-06	0.1326	-8.06611e-06	0.1305
5.00182e-06	0.1304	2.43128e-07	0.1192	-5.50249e-06	0.1324	-7.84577e-06	0.1302
5.09707e-06	0.1301	-1.71238e-07	0.1188	-3.1322e-06	0.132	-6.92415e-06	0.1299
2.90062e-06	0.1298	4.38452e-07	0.1187	-3.55509e-06	0.1318	-8.20187e-06	0.1298
-3.30852e-07	0.1295	4.25024e-07	0.1184	1.3635e-06	0.1315	-7.75553e-06	0.1295
-1.00426e-06	0.1293	1.91285e-07	0.1182	-9.92715e-07	0.1312	-8.95638e-06	0.1292
1.89057e-06	0.1289	3.47897e-07	0.1179	-4.37174e-06	0.131	-8.18105e-06	0.1289
2.05265e-06	0.1287	1.91034e-06	0.1177	-3.24008e-06	0.1307	-7.53811e-06	0.1286
-1.27182e-06	0.1284	2.07546e-06	0.1173	1.3068e-08	0.1305	-6.73337e-06	0.1284
-2.11296e-06	0.1282	1.89771e-06	0.1171	-1.95906e-09	0.1303	-8.02482e-06	0.1281
2.62438e-06	0.1278	1.82054e-06	0.1169	-1.65973e-07	0.1301	-8.19073e-06	0.128
2.71544e-06	0.1277	2.04673e-06	0.1166	-6.50159e-06	0.1297	-6.7414e-06	0.1276
3.7749e-06	0.1273	2.34584e-06	0.1164	-2.66878e-06	0.1295	-7.8286e-06	0.1273
-5.72367e-07	0.1271	2.24702e-06	0.1161	3.2316e-07	0.1292	-8.74697e-06	0.1271
2.46679e-06	0.1268	2.54654e-06	0.116	-5.47984e-06	0.129	-6.85566e-06	0.1268
-9.13207e-07	0.1267	2.12759e-06	0.1157	-2.74409e-06	0.1288	-6.38648e-06	0.1266
4.11303e-07	0.1263	2.0653e-06	0.1155	-2.39126e-06	0.1284	-6.61898e-06	0.1263
1.95604e-06	0.126	2.41809e-06	0.1152	-2.93295e-06	0.1283	-7.32378e-06	0.126
4.06637e-06	0.1259	2.51888e-06	0.1151	-2.00655e-06	0.128	-7.91818e-06	0.1258
4.30182e-06	0.1255	2.54097e-06	0.1148	-3.18385e-06	0.1278	-7.76746e-06	0.1256
1.33732e-06	0.1254	2.37284e-06	0.1146	-5.24306e-06	0.1275	-7.89318e-06	0.1253
8.96117e-08	0.125	2.45258e-06	0.1143	-7.77642e-07	0.1275	-8.64299e-06	0.1251
1.80091e-06	0.1248	2.82464e-06	0.1141	-2.94272e-06	0.1271	-8.54951e-06	0.1248
3.612e-06	0.1245	2.73995e-06	0.1139	2.77381e-07	0.1268	-9.3594e-06	0.1246
4.85306e-06	0.1243	2.85742e-06	0.1136	-7.98693e-06	0.1267	-7.19245e-06	0.1244
8.00485e-07	0.1239	2.82246e-06	0.1134	2.95587e-06	0.1264	-7.59455e-06	0.124
3.41195e-06	0.1238	2.49343e-06	0.1131	-1.6139e-06	0.1262	-7.68728e-06	0.1239
7.88731e-07	0.1234	2.54261e-06	0.1129	-4.28637e-06	0.1259	-7.24375e-06	0.1236
1.99992e-06	0.1232	2.65728e-06	0.1126	-1.77564e-06	0.1257	-7.2409e-06	0.1234
3.45594e-06	0.1229	2.61629e-06	0.1124	-1.66118e-06	0.1255	-7.66367e-06	0.1231
2.30485e-07	0.1226	2.79949e-06	0.1123	-5.89202e-06	0.1252	-5.79842e-06	0.1228
-2.24384e-06	0.1224	2.60609e-06	0.1121	-3.45215e-06	0.125	-6.97442e-06	0.1225
2.0272e-06	0.1221	2.28049e-06	0.1119	-1.01592e-05	0.1248	-7.3279e-06	0.1223
-7.07706e-07	0.1219	2.58051e-06	0.1116	-1.90638e-06	0.1247	-6.9762e-06	0.1221
3.38525e-06	0.1216	2.61353e-06	0.1114	-6.52141e-06	0.1244	-6.03535e-06	0.1218
2.90446e-06	0.1214	2.60064e-06	0.1111	-4.78401e-06	0.1242	-6.73193e-06	0.1217
3.37575e-06	0.1212	3.05349e-06	0.111	-6.52371e-06	0.124	-7.71707e-06	0.1214
3.13262e-06	0.1209	2.84034e-06	0.1107	-6.84212e-06	0.1238	-6.81939e-06	0.1211
5.26198e-06	0.1206	3.15812e-06	0.1106	-8.7018e-06	0.1234	-8.17663e-06	0.1208
-5.65216e-06	0.1204	2.7928e-06	0.1103	-1.60543e-06	0.1232	-8.18716e-06	0.1206
2.16906e-06	0.1201	2.81816e-06	0.1101	-4.41297e-07	0.123	-7.51619e-06	0.1204
1.34169e-06	0.1199	2.82104e-06	0.1099	-3.57604e-07	0.1228	-7.91951e-06	0.1201
-2.18366e-06	0.1196	2.87911e-06	0.1097	-5.55279e-06	0.1226	-7.99158e-06	0.1199
2.9888e-06	0.1194	3.06544e-06	0.1095	-6.12971e-06	0.1223	-8.03311e-06	0.1196
1.06038e-07	0.1191	3.01313e-06	0.1092	-3.35897e-06	0.1222	-8.23465e-06	0.1195
4.67429e-06	0.1189	3.00353e-06	0.109	-6.67331e-06	0.122	-7.48401e-06	0.1192
5.76722e-06	0.1186	2.81455e-06	0.1089	-4.40919e-07	0.1218	-6.95857e-06	0.1189
4.27717e-06	0.1184	3.1014e-06	0.1087	-3.27824e-06	0.1215	-6.45537e-06	0.1187
6.09009e-07	0.1181	3.41553e-06	0.1085	7.41936e-07	0.1213	-5.55012e-06	0.1184
1.11111e-06	0.1178	3.27414e-06	0.1084	-1.1341e-06	0.1211	-7.98398e-06	0.1182
1.16003e-06	0.1176	3.02878e-06	0.1081	1.68961e-07	0.1209	-5.90815e-06	0.1179
-4.64842e-07	0.1173	3.16506e-06	0.108	1.3203e-06	0.1206	-5.98164e-06	0.1177
-9.46724e-07	0.1171	3.38228e-06	0.1078	-4.56634e-07	0.1204	-6.16805e-06	0.1175
2.7074e-06	0.1168	2.86626e-06	0.1076	2.96882e-06	0.1202	-7.12133e-06	0.1173
-1.71038e-06	0.1165	3.16181e-06	0.1074	-5.62121e-06	0.12	-5.23875e-06	0.117
3.17281e-06	0.1163	3.38578e-06	0.1073	-2.54319e-07	0.1198	-7.21535e-06	0.1169
7.89347e-07	0.1161	3.16343e-06	0.107	-5.27259e-06	0.1196	-6.60162e-06	0.1166
2.22923e-06	0.1159	3.68612e-06	0.1067	-2.95316e-06	0.1193	-5.23323e-06	0.1163
3.28204e-06	0.1156	3.6484e-06	0.1066	-1.44021e-06	0.1192	-6.76051e-06	0.1161
2.26143e-06	0.1153	3.73743e-06	0.1064	6.97398e-07	0.1189	-6.32811e-06	0.1158
2.76087e-06	0.115	3.56829e-06	0.1063	-2.55586e-06	0.1188	-6.61403e-06	0.1156
3.34564e-06	0.1148	3.74306e-06	0.1061	-4.89669e-06	0.1184	-6.91265e-06	0.1153
-1.22413e-06	0.1146	3.67372e-06	0.1059	-2.408e-06	0.1183	-7.3059e-06	0.1152
5.35e-06	0.1145	2.76364e-06	0.1057	-2.10063e-06	0.1181	-7.0434e-06	0.1148
2.91203e-06	0.1142	3.09671e-06	0.1055	-5.03631e-06	0.1179	-6.75394e-06	0.1146
7.45818e-08	0.114	3.16057e-06	0.1052	-8.16934e-07	0.1177	-6.65911e-06	0.1144
-1.1625e-06	0.1137	2.82195e-06	0.1052	2.93275e-06	0.1175	-7.37896e-06	0.1142
1.12964e-06	0.1135	2.6915e-06	0.105	-1.00316e-05	0.1172	-6.50722e-06	0.114
-3.7918e-06	0.1132	2.52356e-06	0.1046	-2.46741e-06	0.117	-6.65851e-06	0.1138
3.10381e-06	0.113	2.84603e-06	0.1044	-3.56312e-06	0.1168	-5.41626e-06	0.1135
-7.48373e-08	0.1129	2.6714e-06	0.1043	-1.19874e-06	0.1166	-6.55643e-06	0.1133
1.58326e-06	0.1126	3.23422e-06	0.1041	-3.46113e-06	0.1165	-6.75708e-06	0.1131
-1.42329e-06	0.1124	3.33895e-06	0.1039	-5.10001e-06	0.1163	-5.16838e-06	0.1129
1.93868e-06	0.1122	3.116e-06	0.1037	-1.8777e-06	0.116	-6.60068e-06	0.1126
4.0329e-06	0.112	2.39302e-06	0.1036	-4.689e-06	0.1158	-6.42311e-06	0.1125
2.80351e-06	0.1118	2.80998e-06	0.1034	-1.30593e-06	0.1156	-6.22356e-06	0.1123
1.48851e-06	0.1115	2.27009e-06	0.1032	3.19013e-07	0.1155	-6.63089e-06	0.112
-4.67684e-07	0.1113	1.96646e-06	0.103	-6.67119e-06	0.1152	-5.82089e-06	0.1118
8.89865e-07	0.1111	2.36848e-06	0.1029	3.33351e-06	0.1151	-5.10299e-06	0.1116
3.03486e-06	0.1109	2.50979e-06	0.1026	-7.47538e-06	0.1147	-6.00292e-06	0.1113
2.05219e-06	0.1108	2.63533e-06	0.1024	-3.20439e-06	0.1147	-6.11931e-06	0.1111
2.79193e-06	0.1104	2.46944e-06	0.1023	-7.00681e-06	0.1144	-5.27029e-06	0.1109
-7.79365e-07	0.1103	1.06742e-06	0.1021	-7.57212e-06	0.1142	-6.48872e-06	0.1107
-1.54304e-06	0.1101	8.57961e-07	0.102	-2.34829e-07	0.114	-5.43765e-06	0.1104
2.38694e-06	0.11	4.0594e-07	0.1018	-1.91752e-06	0.1139	-5.71283e-06	0.1104
1.81543e-06	0.1097	1.31484e-06	0.1016	-5.47122e-07	0.1136	-4.9561e-06	0.1101
8.25028e-07	0.1096	7.62905e-07	0.1014	-5.13168e-06	0.1134	-5.64576e-06	0.1099
1.61747e-06	0.1093	9.72967e-07	0.1013	-5.56613e-06	0.1132	-5.21642e-06	0.1097
1.02404e-05	0.1092	1.75772e-06	0.1011	-5.08535e-06	0.113	-5.41086e-06	0.1095
-1.62844e-06	0.109	9.05805e-07	0.101	-3.56182e-06	0.1128	-5.87787e-06	0.1093
9.65441e-07	0.1088	8.48758e-07	0.1008	-3.99379e-06	0.1126	-5.80538e-06	0.1091
3.17609e-07	0.1085	9.83715e-07	0.1006	9.25843e-07	0.1124	-4.54586e-06	0.1089
2.40368e-06	0.1085	1.22643e-06	0.1005	-6.89389e-06	0.1122	-5.64874e-06	0.1087
4.45165e-06	0.1082	8.5673e-07	0.1003	-2.81636e-06	0.1121	-5.82881e-06	0.1086
6.08477e-06	0.1081	1.22426e-06	0.1002	-2.45917e-06	0.1119	-6.4217e-06	0.1083
5.90981e-06	0.1078	1.23936e-06	0.1	-4.63333e-06	0.1118	-5.23717e-06	0.1081
2.90278e-06	0.1077	1.51037e-06	0.0998	-3.71786e-06	0.1115	-4.85391e-06	0.108
1.77033e-07	0.1075	1.03383e-06	0.0996	-6.4236e-06	0.1114	-5.98693e-06	0.1078
5.80919e-06	0.1072	1.54554e-06	0.0995	-5.50357e-06	0.1112	-6.19652e-06	0.1075
2.78669e-06	0.1072	1.63295e-06	0.0993	-9.38051e-07	0.111	-6.35348e-06	0.1073
4.68854e-06	0.107	3.45904e-06	0.0991	1.21074e-06	0.1108	-6.18728e-06	0.1072
3.54509e-06	0.1067	2.92045e-06	0.099	-5.29118e-06	0.1106	-5.80103e-06	0.107
3.08345e-06	0.1066	2.41711e-06	0.0989	-7.79532e-06	0.1103	-6.13299e-06	0.1069
4.38225e-07	0.1063	2.42023e-06	0.0987	3.90091e-07	0.1101	-6.26432e-06	0.1067
6.3905e-06	0.1062	2.22749e-06	0.0986	-3.23755e-06	0.1099	-5.53896e-06	0.1065
1.93935e-06	0.106	2.35401e-06	0.0984	-2.35813e-06	0.1098	-5.0415e-06	0.1063
-1.74861e-06	0.1058	2.53548e-06	0.0982	-4.50517e-06	0.1096	-5.19545e-06	0.1061
-3.32171e-06	0.1056	3.19029e-06	0.0981	-2.35951e-06	0.1094	-4.7246e-06	0.1059
2.7445e-06	0.1055	3.76691e-06	0.0979	-2.59022e-06	0.1093	-4.41483e-06	0.1058
4.50143e-06	0.1052	3.62907e-06	0.0978	-6.74763e-07	0.1091	-5.54411e-06	0.1056
7.6878e-06	0.105	4.21053e-06	0.0976	-3.6657e-06	0.1089	-5.04795e-06	0.1054
1.45308e-06	0.1049	3.60181e-06	0.0974	-5.1391e-06	0.1087	-4.6006e-06	0.1052
1.72207e-06	0.1047	4.14849e-06	0.0973	-7.02389e-07	0.1085	-5.31886e-06	0.105
8.4893e-07	0.1045	3.43533e-06	0.0973	-7.37177e-06	0.1084	-5.47255e-06	0.1049
3.25913e-06	0.1044	3.84314e-06	0.0971	-4.31959e-06	0.1082	-5.19182e-06	0.1047
3.61447e-06	0.1042	3.73733e-06	0.0969	2.82267e-07	0.108	-5.53146e-06	0.1045
2.45191e-06	0.104	3.59816e-06	0.0967	-2.17439e-06	0.1078	-5.36851e-06	0.1043
2.70363e-06	0.1039	3.74702e-06	0.0966	-2.85712e-06	0.1077	-5.00477e-06	0.1041
1.478e-06	0.1036	3.74507e-06	0.0964	-2.51791e-06	0.1075	-4.73591e-06	0.1039
1.30108e-06	0.1035	4.06088e-06	0.0963	-5.36406e-06	0.1074	-4.47505e-06	0.1038
1.21718e-06	0.1033	3.88537e-06	0.0962	3.67041e-07	0.1072	-5.68152e-06	0.1035
-2.38262e-06	0.1031	3.80905e-06	0.0961	-3.03245e-07	0.107	-5.1061e-06	0.1034
2.56986e-06	0.103	4.19689e-06	0.0959	2.82335e-09	0.1068	-5.07575e-06	0.1033
3.74449e-06	0.1029	4.26166e-06	0.0957	-4.13742e-06	0.1066	-4.40095e-06	0.1031
-8.19759e-07	0.1026	3.65729e-06	0.0956	-2.98067e-06	0.1065	-5.3036e-06	0.1029
7.50695e-08	0.1024	3.81293e-06	0.0954	2.16731e-07	0.1063	-4.81918e-06	0.1027
1.73387e-06	0.1022	3.80392e-06	0.0953	-5.26157e-06	0.1061	-5.11097e-06	0.1025
5.24661e-06	0.1021	3.46685e-06	0.0951	-3.82939e-07	0.1059	-4.74383e-06	0.1023
-4.31069e-07	0.1019	3.91044e-06	0.095	4.77169e-06	0.1058	-5.45757e-06	0.1022
3.1316e-06	0.1017	3.89539e-06	0.0948	4.1529e-08	0.1056	-4.66269e-06	0.102
5.85299e-06	0.1015	3.48683e-06	0.0947	-3.03102e-07	0.1054	-4.95017e-06	0.1019
4.73201e-07	0.1014	4.43528e-06	0.0946	9.09771e-07	0.1053	-5.51083e-06	0.1017
6.09628e-07	0.1011	3.98347e-06	0.0945	4.48136e-06	0.1051	-5.07249e-06	0.1016
6.22838e-07	0.101	4.31417e-06	0.0943	-2.2454e-06	0.1049	-5.42099e-06	0.1014
3.77585e-07	0.1008	1.60581e-06	0.0942	1.51268e-06	0.1046	-5.18115e-06	0.1013
2.97855e-06	0.1007	2.13247e-06	0.094	1.56525e-06	0.1044	-6.71235e-06	0.1011
3.88788e-06	0.1005	1.68429e-06	0.0939	-4.48474e-07	0.1042	-5.55053e-06	0.1009
2.25871e-06	0.1003	1.86849e-06	0.0937	3.96286e-07	0.1041	-5.25014e-06	0.1007
-2.58545e-06	0.1002	3.51676e-06	0.0937	-2.08481e-06	0.104	-5.02144e-06	0.1006
2.62286e-06	0.1	4.02159e-06	0.0935	-1.85173e-06	0.1039	-5.43104e-06	0.1003
7.53896e-07	0.0999	3.99671e-06	0.0934	-6.13633e-06	0.1036	-4.05328e-06	0.1001
-1.12096e-06	0.0998	4.30823e-06	0.0933	-2.34046e-06	0.1035	-5.11484e-06	0.1
7.17264e-06	0.0996	4.10891e-06	0.0932	1.46167e-06	0.1033	-4.81112e-06	0.0998
2.83013e-06	0.0995	4.66464e-06	0.093	-2.8094e-06	0.1031	-4.7263e-06	0.0997
6.88574e-06	0.0993	3.88804e-06	0.0929	-3.83182e-06	0.103	-5.47431e-06	0.0995
4.80801e-06	0.0992	3.89446e-06	0.0928	-1.19318e-06	0.1028	-5.689e-06	0.0994
4.88391e-06	0.0989	4.21422e-06	0.0926	1.65683e-07	0.1026	-5.55723e-06	0.0992
5.92713e-06	0.0987	3.76884e-06	0.0926	-7.54781e-06	0.1024	-5.67429e-06	0.0991
3.24934e-06	0.0985	4.05582e-06	0.0924	1.43655e-06	0.1023	-5.71548e-06	0.0989
6.59597e-06	0.0984	4.19943e-06	0.0923	-5.13801e-06	0.102	-6.19906e-06	0.0988
1.99611e-06	0.0983	4.36259e-06	0.0922	-5.75799e-07	0.102	-5.56189e-06	0.0986
2.82238e-06	0.0981	4.27517e-06	0.0921	-2.26961e-06	0.1018	-7.21535e-06	0.0985
2.18791e-06	0.0979	4.1331e-06	0.0919	5.5768e-07	0.1016	-6.51237e-06	0.0983
1.34665e-06	0.0978	4.02104e-06	0.0919	-5.39744e-06	0.1014	-4.98301e-06	0.0982
5.387e-06	0.0977	3.8609e-06	0.0918	-4.04512e-06	0.1013	-6.19616e-06	0.0981
3.72554e-06	0.0976	3.81739e-06	0.0916	-5.37097e-09	0.1011	-5.94707e-06	0.0979
1.99055e-06	0.0973	3.73449e-06	0.0915	-7.80536e-06	0.1009	-4.74296e-06	0.0978
1.7934e-06	0.0972	4.15863e-06	0.0914	-4.35386e-06	0.1008	-6.14036e-06	0.0975
2.34512e-06	0.0971	4.61673e-06	0.0912	-5.60254e-06	0.1006	-6.55682e-06	0.0974
2.14324e-06	0.0969	2.73506e-06	0.0912	-4.07171e-06	0.1006	-4.80763e-06	0.0973
8.5316e-07	0.0967	2.73192e-06	0.091	-2.87618e-06	0.1003	-7.11315e-06	0.0972
3.46365e-06	0.0967	2.86486e-06	0.0909	-4.98793e-06	0.1002	-5.97796e-06	0.097
4.36443e-06	0.0965	3.22532e-06	0.0908	-7.62505e-06	0.1001	-5.56619e-06	0.0969
1.76842e-06	0.0964	2.54593e-06	0.0906	-4.90362e-06	0.1	-5.83272e-06	0.0967
2.81482e-06	0.0962	2.00478e-06	0.0905	-1.48433e-06	0.0997	-6.44032e-06	0.0966
-2.2081e-07	0.0961	2.02687e-06	0.0904	-6.2901e-06	0.0996	-7.39446e-06	0.0964
2.99109e-06	0.0959	1.89919e-06	0.0903	7.20777e-08	0.0994	-6.05331e-06	0.0963
2.3096e-06	0.0958	2.00947e-06	0.0902	-5.70498e-06	0.0992	-4.89261e-06	0.0962
3.74385e-06	0.0956	1.77769e-06	0.09	-4.58508e-06	0.0991	-2.76488e-06	0.0962
3.09242e-06	0.0956	3.80292e-06	0.0899	1.69389e-06	0.0989	-4.87288e-06	0.0959
1.43507e-08	0.0954	3.49835e-06	0.0897	-5.63194e-06	0.0988	-3.17785e-06	0.0958
2.92332e-06	0.0953	3.4442e-06	0.0896	-8.0471e-07	0.0985	-4.97551e-06	0.0957
2.54034e-06	0.0952	3.43182e-06	0.0895	-6.29656e-06	0.0985	-3.5758e-06	0.0955
-5.9853e-07	0.0951	2.89141e-06	0.0893	-1.94423e-06	0.0983	-3.81664e-06	0.0954
1.19102e-06	0.0949	2.36677e-06	0.0892	-7.7669e-07	0.0983	-4.05362e-06	0.0952
-2.269e-07	0.0948	2.01498e-06	0.0891	-2.06598e-06	0.098	-3.1908e-06	0.0951
1.983e-06	0.0947	2.36064e-06	0.089	-1.17684e-06	0.0979	-3.44061e-06	0.095
4.49304e-06	0.0944	2.19201e-06	0.0889	-4.61807e-06	0.0978	-3.82097e-06	0.0948
6.74128e-08	0.0943	2.26939e-06	0.0887	6.71731e-07	0.0977	-3.56741e-06	0.0947
1.41556e-07	0.0941	2.33478e-06	0.0886	2.66394e-06	0.0975	-4.44397e-06	0.0945
5.54756e-07	0.0941	1.71808e-06	0.0885	-5.54277e-06	0.0974	-3.91304e-06	0.0943
2.22199e-06	0.0939	2.30748e-06	0.0884	-4.61782e-07	0.0973	-3.60593e-06	0.0941
4.1755e-06	0.0938	1.98962e-06	0.0883	-1.34692e-06	0.0972	-4.38001e-06	0.094
2.13221e-06	0.0937	2.24005e-06	0.0881	8.25852e-07	0.097	-5.00325e-06	0.0939
3.58982e-06	0.0936	1.67591e-06	0.088	-2.08337e-06	0.0969	-5.23458e-06	0.0937
5.0278e-06	0.0935	2.52591e-06	0.0879	-9.52747e-07	0.0967	-4.26371e-06	0.0937
-8.83806e-07	0.0934	2.47072e-06	0.0877	-4.00989e-06	0.0966	-5.08774e-06	0.0935
4.33137e-06	0.0932	2.50484e-06	0.0877	-6.34872e-06	0.0966	-4.56045e-06	0.0935
1.58671e-06	0.093	2.46941e-06	0.0876	-4.41495e-06	0.0964	-4.97879e-06	0.0932
2.26203e-06	0.0929	2.59057e-06	0.0874	-1.26575e-06	0.0963	-6.17321e-06	0.0931
1.7802e-06	0.0928	3.98003e-06	0.0873	-1.47255e-06	0.0961	-6.69599e-06	0.093
7.23687e-07	0.0926	4.41302e-06	0.0872	-3.64233e-06	0.0961	-5.75231e-06	0.0929
1.5363e-07	0.0925	4.48299e-06	0.0871	1.46882e-06	0.0959	-5.29025e-06	0.0928
3.15298e-07	0.0923	4.0838e-06	0.087	-5.78377e-06	0.0957	-4.69175e-06	0.0927
6.61082e-08	0.0923	4.24862e-06	0.0869	-4.10997e-06	0.0956	-5.00212e-06	0.0926
4.03651e-06	0.0921	3.4314e-06	0.0867	-9.22956e-07	0.0955	-4.84316e-06	0.0924
3.79824e-06	0.092	2.52396e-06	0.0867	-3.89032e-06	0.0954	-4.59134e-06	0.0923
-5.89609e-07	0.092	2.78765e-06	0.0866	-1.62601e-06	0.0953	-3.85671e-06	0.0921
3.38214e-06	0.0918	2.90284e-06	0.0865	-5.94921e-06	0.0952	-4.41058e-06	0.092
5.67541e-06	0.0918	3.88169e-06	0.0863	-3.71012e-06	0.095	-5.30781e-06	0.0919
1.36333e-07	0.0917	4.42408e-06	0.0863	2.22133e-06	0.0949	-5.12087e-06	0.0919
7.32041e-07	0.0915	4.18759e-06	0.0861	-8.91743e-07	0.0948	-5.35936e-06	0.0917
-2.09243e-06	0.0915	4.26016e-06	0.086	3.30941e-07	0.0947	-5.62865e-06	0.0916
7.12859e-07	0.0914	4.46598e-06	0.0859	-2.54672e-06	0.0944	-4.94978e-06	0.0915
5.18808e-06	0.0912	4.32469e-06	0.0859	-4.1996e-06	0.0943	-5.98995e-06	0.0914
1.9977e-06	0.0911	4.27325e-06	0.0857	-3.8587e-06	0.0942	-3.51719e-06	0.0914
-4.6718e-07	0.0911	3.83844e-06	0.0856	-5.34787e-06	0.0941	-4.43787e-06	0.0913
2.3781e-06	0.0909	4.08416e-06	0.0855	-3.8685e-06	0.094	-5.00395e-06	0.091
2.00049e-07	0.0908	3.86022e-06	0.0854	-7.01261e-06	0.0938	-4.59793e-06	0.0909
2.4035e-06	0.0907	3.73316e-06	0.0852	3.39225e-07	0.0937	-3.3125e-06	0.0908
6.17509e-06	0.0906	3.85768e-06	0.0852	-1.95298e-06	0.0936	-4.71258e-06	0.0907
7.07711e-06	0.0904	4.06839e-06	0.085	-2.65973e-06	0.0936	-4.49199e-06	0.0906
-1.65468e-07	0.0902	4.24897e-06	0.085	-5.07139e-06	0.0933	-4.21987e-06	0.0905
5.81337e-09	0.0902	4.22435e-06	0.0848	-9.75409e-07	0.0933	-4.83662e-06	0.0904
1.77021e-06	0.09	4.20411e-06	0.0848	-2.28864e-06	0.0931	-4.44049e-06	0.0902
8.12764e-08	0.0899	4.01986e-06	0.0846	6.66197e-07	0.093	-5.05166e-06	0.0901
3.63078e-06	0.0898	3.82697e-06	0.0845	-1.20155e-06	0.0929	-4.74957e-06	0.09
1.539e-06	0.0896	4.38644e-06	0.0844	1.75163e-06	0.0928	-3.78012e-06	0.0899
1.0109e-06	0.0895	3.92799e-06	0.0844	-2.28811e-06	0.0926	-3.1551e-06	0.0897
2.49616e-06	0.0895	4.30225e-06	0.0842	2.67915e-07	0.0925	-4.87463e-06	0.0895
2.87054e-06	0.0893	4.13489e-06	0.0841	-2.65244e-06	0.0923	-5.38686e-06	0.0894
1.61927e-06	0.0892	4.25754e-06	0.084	-3.13908e-06	0.0922	-2.00975e-06	0.0894
1.23215e-06	0.089	4.23252e-06	0.0838	-4.13858e-06	0.0921	-5.46959e-06	0.0892
2.8493e-06	0.0889	3.67179e-06	0.0838	-4.28115e-06	0.092	-4.63486e-06	0.0891
4.13385e-06	0.0888	4.09782e-06	0.0837	-3.1038e-06	0.0919	-5.23149e-06	0.0889
2.11647e-06	0.0888	4.78017e-06	0.0834	-1.39827e-07	0.0917	-4.04533e-06	0.0889
1.45779e-06	0.0886	5.28249e-06	0.0833	-2.99218e-06	0.0916	-5.06086e-06	0.0887
-1.91265e-06	0.0885	5.8885e-06	0.0832	-5.49638e-06	0.0915	-5.32057e-06	0.0886
3.53654e-06	0.0884	6.4088e-06	0.0832	-6.05086e-06	0.0914	-4.2279e-06	0.0885
4.25351e-06	0.0883	6.0668e-06	0.083	-2.84612e-06	0.0912	-4.93266e-06	0.0884
5.60452e-06	0.0881	6.09715e-06	0.0829	-5.93884e-06	0.0911	-5.02884e-06	0.0883
4.81904e-06	0.088	5.87493e-06	0.0827	1.3496e-06	0.0909	-4.84724e-06	0.0881
1.1946e-06	0.0878	6.07416e-06	0.0827	-5.7269e-06	0.0909	-4.39634e-06	0.088
5.62029e-06	0.0877	5.98509e-06	0.0825	-3.10806e-06	0.0907	-4.17819e-06	0.0879
3.89591e-06	0.0876	6.09202e-06	0.0824	-2.44893e-06	0.0906	-4.39747e-06	0.0878
2.89852e-06	0.0875	6.14699e-06	0.0823	-1.85136e-07	0.0905	-4.95815e-06	0.0877
1.27977e-06	0.0873	6.29569e-06	0.0822	-2.71693e-06	0.0903	-3.51057e-06	0.0876
2.9962e-06	0.0873	5.94534e-06	0.0821	-1.92925e-06	0.0902	-3.33458e-06	0.0874
5.77202e-08	0.0871	5.79804e-06	0.082	3.07562e-06	0.09	-4.67953e-06	0.0874
2.35371e-06	0.087	5.97603e-06	0.0818	-1.59114e-06	0.09	-4.07903e-06	0.0872
3.3906e-06	0.0869	5.77568e-06	0.0818	-1.53421e-06	0.0898	-4.21845e-06	0.0871
3.78075e-06	0.0868	6.0578e-06	0.0816	-2.37206e-06	0.0898	-2.71801e-06	0.087
1.30203e-06	0.0866	5.93013e-06	0.0816	-1.88572e-06	0.0896	-2.93134e-06	0.0869
-9.81436e-07	0.0866	5.78995e-06	0.0816	-4.14842e-06	0.0895	-3.42964e-06	0.0867
4.36669e-06	0.0864	5.94176e-06	0.0814	3.01858e-06	0.0893	-2.28227e-06	0.0866
-1.04688e-06	0.0863	5.67727e-06	0.0814	-2.61717e-06	0.0893	-4.31246e-06	0.0865
5.13373e-06	0.0862	5.73522e-06	0.0813	1.97786e-06	0.0891	-2.41862e-06	0.0864
4.07868e-06	0.0861	5.63862e-06	0.0812	-3.26284e-06	0.0891	-4.79357e-06	0.0862
3.39358e-06	0.0859	5.86161e-06	0.0812	2.24636e-06	0.0889	-3.83445e-06	0.0862
4.16014e-06	0.0858	5.92341e-06	0.0811	4.24079e-06	0.0889	-3.9965e-06	0.0861
5.17006e-06	0.0857	5.63625e-06	0.081	-3.72296e-06	0.0887	-3.88231e-06	0.086
5.52949e-06	0.0856	5.59842e-06	0.081	-3.16526e-06	0.0887	-4.65805e-06	0.0858
4.86132e-06	0.0855	5.68588e-06	0.081	-3.38361e-06	0.0885	-3.4452e-06	0.0858
2.84943e-06	0.0854	5.55431e-06	0.0809	1.53816e-06	0.0884	-4.44858e-06	0.0856
4.32272e-06	0.0852	5.79895e-06	0.0808	-1.53021e-06	0.0883	-5.75836e-06	0.0855
2.5174e-06	0.0852	5.73292e-06	0.0808	-4.21399e-06	0.0882	-4.65475e-06	0.0854
2.53548e-06	0.0851	5.85678e-06	0.0807	-2.89382e-06	0.0881	-4.3182e-06	0.0853
9.07714e-06	0.085	6.23807e-06	0.0807	-5.25052e-06	0.0879	-3.9364e-06	0.0851
4.63423e-06	0.0849	5.92121e-06	0.0806	7.56327e-07	0.0878	-4.32334e-06	0.085
4.62451e-06	0.0848	5.80961e-06	0.0806	-3.86486e-06	0.0878	-4.26819e-06	0.0849
4.59516e-06	0.0848	5.96504e-06	0.0805	-2.6787e-06	0.0877	-4.12189e-06	0.0848
2.22127e-06	0.0847	5.47678e-06	0.0804	-1.0125e-06	0.0875	-5.4422e-06	0.0847
4.49768e-06	0.0845	5.52145e-06	0.0804	1.65493e-06	0.0874	-4.12355e-06	0.0846
4.58353e-06	0.0845	5.74757e-06	0.0803	-2.83204e-06	0.0873	-3.49168e-06	0.0845
3.37609e-06	0.0844	5.84258e-06	0.0803	-2.85169e-06	0.0872	-3.72328e-06	0.0844
3.05019e-06	0.0844	5.58431e-06	0.0802	-5.65752e-07	0.0871	-4.46883e-06	0.0843
6.14998e-06	0.0843	5.26423e-06	0.0801	2.64096e-06	0.087	-5.03154e-06	0.0841
6.79532e-06	0.0842	4.90304e-06	0.08	-5.03128e-06	0.0869	-4.12974e-06	0.084
1.69227e-06	0.0841	4.90055e-06	0.0799	3.63346e-07	0.0868	-4.49611e-06	0.084
3.29831e-06	0.0842	5.20157e-06	0.0799	4.1268e-07	0.0866	-3.42386e-06	0.0838
6.23495e-06	0.084	5.17024e-06	0.0797	-6.79909e-06	0.0866	-4.22279e-06	0.0837
1.56151e-06	0.084	5.56828e-06	0.0797	-5.68691e-06	0.0865	-2.51622e-06	0.0835
1.59477e-06	0.0839	5.09455e-06	0.0795	1.71951e-06	0.0864	-4.03579e-06	0.0834
1.51871e-06	0.0838	5.28843e-06	0.0795	-2.81027e-06	0.0862	-3.47254e-06	0.0834
4.9278e-06	0.0837	5.53709e-06	0.0793	-1.67618e-06	0.0862	-3.42621e-06	0.0832
-1.6459e-06	0.0838	5.46354e-06	0.0792	-3.63248e-06	0.086	-4.31915e-06	0.0831
8.12166e-07	0.0836	5.36141e-06	0.0791	-3.13903e-07	0.0859	-4.247e-06	0.083
3.73912e-06	0.0835	5.41786e-06	0.0791	-2.27202e-06	0.0858	-3.49375e-06	0.0829
1.28663e-07	0.0834	5.10154e-06	0.0789	1.62662e-06	0.0857	-3.3787e-06	0.0829
-3.80253e-07	0.0834	5.3115e-06	0.0788	2.93162e-08	0.0856	-4.2958e-06	0.0828
2.27813e-06	0.0833	5.39133e-06	0.0787	-2.33537e-06	0.0855	-4.25353e-06	0.0826
2.58168e-06	0.0832	5.42192e-06	0.0786	-3.0436e-06	0.0854	-4.02385e-06	0.0826
5.08568e-06	0.0831	4.80429e-06	0.0785	-2.53536e-06	0.0853	-3.43874e-06	0.0826
4.77832e-06	0.0829	5.10805e-06	0.0784	-3.21437e-06	0.0851	-3.42248e-06	0.0824
3.38822e-07	0.0828	5.62895e-06	0.0783	-5.82752e-07	0.085	-4.0832e-06	0.0825
5.48831e-07	0.0828	5.35346e-06	0.0782	-4.58549e-06	0.0849	-3.41666e-06	0.0824
6.63965e-06	0.0826	5.35005e-06	0.0781	-2.66142e-06	0.0849	-2.02711e-06	0.0823
7.83834e-06	0.0825	5.5325e-06	0.0781	1.41541e-06	0.0848	-1.86115e-06	0.0823
5.99654e-06	0.0824	5.28151e-06	0.0779	-6.45284e-07	0.0847	-2.97264e-06	0.0822
3.76093e-06	0.0823	5.2404e-06	0.0778	4.71798e-07	0.0845	-2.89449e-06	0.0821
5.93928e-06	0.0822	5.25273e-06	0.0777	5.10857e-07	0.0845	-3.67281e-06	0.0821
5.45133e-06	0.0821	5.0517e-06	0.0776	-3.48067e-06	0.0843	-3.37166e-06	0.082
4.74089e-06	0.082	5.40955e-06	0.0775	1.7909e-06	0.0842	-3.03632e-06	0.082
6.17913e-08	0.082	5.64173e-06	0.0774	-1.19402e-06	0.0842	-3.59682e-06	0.0819
2.01731e-06	0.0818	5.74991e-06	0.0773	-6.26925e-06	0.0841	-3.51496e-06	0.0818
2.77036e-06	0.0818	5.21036e-06	0.0772	-4.22864e-06	0.0839	-3.34717e-06	0.0818
5.98754e-06	0.0816	4.68371e-06	0.0772	-5.9325e-07	0.0838	-3.94937e-06	0.0817
8.45314e-06	0.0815	4.04434e-06	0.077	-1.96914e-06	0.0837	-3.68334e-06	0.0816
5.47323e-06	0.0814	3.4499e-06	0.077	-6.66232e-06	0.0837	-2.28635e-06	0.0815
3.76414e-06	0.0813	3.90963e-06	0.0769	-2.88725e-07	0.0836	-3.28857e-06	0.0815
4.37295e-06	0.0812	4.01317e-06	0.0769	-2.37674e-06	0.0835	-3.71975e-06	0.0813
3.55936e-06	0.0811	3.82781e-06	0.0768	-2.86828e-06	0.0834	-5.05546e-06	0.0813
8.33195e-06	0.081	4.05852e-06	0.0768	-2.26317e-06	0.0834	-4.42338e-06	0.0811
5.28133e-06	0.0809	3.68397e-06	0.0767	-7.2213e-06	0.0832	-3.00073e-06	0.081
5.03784e-06	0.0808	3.84634e-06	0.0767	1.04414e-06	0.0832	-3.69016e-06	0.0809
4.35757e-07	0.0808	3.92154e-06	0.0767	4.81471e-08	0.0831	-2.9758e-06	0.0809
4.41144e-06	0.0807	3.99508e-06	0.0766	2.00997e-06	0.083	-3.60895e-06	0.0808
1.83863e-06	0.0805	3.83653e-06	0.0766	-5.77214e-06	0.0829	-2.8261e-06	0.0807
1.17623e-07	0.0804	3.8704e-06	0.0765	-5.25924e-06	0.0828	-3.74538e-06	0.0805
9.35251e-06	0.0804	3.80901e-06	0.0765	-9.44141e-07	0.0827	-3.39843e-06	0.0804
3.68542e-06	0.0803	3.23074e-06	0.0765	1.39762e-06	0.0826	-2.94561e-06	0.0803
3.19622e-06	0.0803	3.39861e-06	0.0764	-5.55705e-06	0.0825	-2.36781e-06	0.0802
2.75073e-06	0.0801	2.81904e-06	0.0764	-4.59912e-06	0.0824	-2.34819e-06	0.0801
3.57964e-06	0.0801	2.38632e-06	0.0764	-2.4229e-06	0.0823	-3.44708e-06	0.08
2.90954e-06	0.08	4.40325e-06	0.0763	-3.40277e-06	0.0822	-3.57802e-06	0.0798
6.19291e-06	0.08	4.00571e-06	0.0763	2.42006e-06	0.0821	-4.98189e-06	0.0798
1.24814e-06	0.0799	3.95752e-06	0.0762	-5.87371e-07	0.082	-4.10586e-06	0.0797
4.58935e-06	0.0799	4.10746e-06	0.0762	-1.66262e-06	0.0819	-4.11377e-06	0.0795
-1.3693e-07	0.0798	3.17351e-06	0.0761	-1.8202e-06	0.0819	-3.11872e-06	0.0795
-1.26457e-06	0.0797	2.80226e-06	0.076	-3.04852e-06	0.0818	-4.06673e-06	0.0794
3.92537e-06	0.0797	2.89896e-06	0.076	-1.98141e-06	0.0817	-3.55171e-06	0.0792
1.43212e-06	0.0797	2.95953e-06	0.0759	-7.47436e-06	0.0816	-2.77381e-06	0.0792
2.76165e-07	0.0796	3.09557e-06	0.0758	-4.93925e-07	0.0816	-2.91709e-06	0.0791
-2.04434e-06	0.0796	2.94015e-06	0.0757	-2.6374e-06	0.0815	-3.23043e-06	0.079
-4.58679e-06	0.0795	2.61699e-06	0.0757	-2.80638e-06	0.0813	-2.37526e-06	0.0789
-4.37277e-07	0.0795	3.05757e-06	0.0755	2.23025e-07	0.0812	-2.62226e-06	0.0788
-9.08462e-07	0.0794	3.08105e-06	0.0754	-1.57125e-06	0.0812	-3.53917e-06	0.0786
-2.03306e-06	0.0793	3.25768e-06	0.0754	-2.01687e-06	0.0811	-3.9384e-06	0.0786
3.16853e-06	0.0793	3.43141e-06	0.0753	-4.52321e-06	0.081	-3.40281e-06	0.0785
5.09622e-06	0.0793	4.70547e-06	0.0751	-1.06089e-06	0.0809	-3.76776e-06	0.0784
2.86296e-06	0.0792	5.47334e-06	0.075	8.73149e-07	0.0809	-2.4994e-06	0.0783
3.57639e-06	0.0791	5.15191e-06	0.0749	4.58999e-07	0.0808	-4.06545e-06	0.0783
5.65781e-06	0.0791	5.38856e-06	0.0748	5.97681e-08	0.0807	-2.44088e-06	0.0782
1.67733e-06	0.079	5.05235e-06	0.0747	-5.6331e-06	0.0806	-3.4957e-06	0.0781
1.44396e-06	0.079	5.65444e-06	0.0746	-4.88063e-06	0.0805	-3.49428e-06	0.0781
2.02529e-06	0.0789	5.28106e-06	0.0745	-3.22575e-06	0.0804	-2.25561e-06	0.078
1.86461e-06	0.0788	5.09957e-06	0.0745	1.28896e-06	0.0804	-4.04716e-06	0.078
1.81737e-06	0.0787	5.22063e-06	0.0744	-4.14446e-06	0.0803	-3.32778e-06	0.0779
6.15567e-06	0.0787	5.33506e-06	0.0744	-1.6999e-06	0.0802	-2.61573e-06	0.0779
2.41758e-06	0.0785	4.92684e-06	0.0743	-7.22177e-06	0.0801	-2.33373e-06	0.0778
3.37882e-06	0.0784	5.36241e-06	0.0743	-6.99083e-06	0.08	-4.79274e-06	0.0777
3.57847e-06	0.0783	5.10991e-06	0.0742	-7.87343e-07	0.0799	-3.72644e-06	0.0777
5.97841e-06	0.0782	5.2242e-06	0.0741	-1.9889e-06	0.0799	-2.89925e-06	0.0776
6.48163e-06	0.0781	5.11025e-06	0.0741	-3.39684e-06	0.0798	-3.35693e-06	0.0776
2.83653e-06	0.078	5.40417e-06	0.0741	-1.51768e-06	0.0798	-2.26157e-06	0.0775
5.70423e-07	0.0779	5.15483e-06	0.074	-3.92308e-06	0.0796	-2.77478e-06	0.0775
1.02546e-06	0.0778	5.29041e-06	0.074	-2.63055e-06	0.0797	-3.15341e-06	0.0774
1.13264e-07	0.0777	5.11973e-06	0.074	-1.67397e-06	0.0795	-2.87105e-06	0.0774
3.84444e-06	0.0776	5.4926e-06	0.0739	-6.2279e-06	0.0795	5.92997e-07	0.0774
1.12451e-06	0.0776	5.14703e-06	0.0739	-4.89184e-06	0.0793	2.05139e-07	0.0773
9.72859e-07	0.0774	5.25343e-06	0.0738	1.50369e-07	0.0792	-9.08787e-08	0.0773
3.24274e-06	0.0773	5.2621e-06	0.0738	-4.3436e-06	0.0792	1.30522e-07	0.0772
2.21712e-06	0.0773	5.39729e-06	0.0737	3.9227e-07	0.0791	8.936e-07	0.0772
2.17008e-06	0.0773	4.93899e-06	0.0737	-5.1539e-06	0.0791	3.86624e-07	0.0771
2.48696e-06	0.0771	5.32422e-06	0.0736	1.59504e-06	0.079	1.00611e-06	0.077
6.79907e-06	0.0771	5.11849e-06	0.0736	-4.1337e-06	0.0789	2.02167e-06	0.0769
2.66595e-06	0.077	5.4479e-06	0.0736	-4.4298e-06	0.0788	1.07475e-06	0.0769
-3.93464e-08	0.0769	5.41283e-06	0.0736	-1.6981e-06	0.0787	1.9091e-07	0.0768
2.03998e-06	0.0768	5.74315e-06	0.0735	1.71891e-06	0.0786	1.35123e-07	0.0768
6.60095e-06	0.0768	5.28153e-06	0.0735	-2.05175e-06	0.0785	3.29424e-07	0.0766
1.6824e-06	0.0768	5.16841e-06	0.0735	-3.46243e-06	0.0785	1.56151e-06	0.0766
4.31981e-07	0.0768	5.63926e-06	0.0734	-4.83685e-06	0.0784	1.01724e-06	0.0765
-1.84109e-06	0.0768	5.40024e-06	0.0734	-4.07139e-06	0.0784	1.91665e-06	0.0764
-2.67566e-06	0.0767	5.44624e-06	0.0733	-1.36107e-06	0.0783	1.60769e-06	0.0763
2.16613e-06	0.0767	5.43105e-06	0.0733	2.31155e-06	0.0783	1.63816e-06	0.0762
1.51421e-06	0.0766	5.0885e-06	0.0731	-3.74128e-06	0.0782	0	0.076
5.93446e-06	0.0766	5.42718e-06	0.0731	9.96337e-07	0.0782
-5.30006e-07	0.0765	5.30521e-06	0.0729	-3.13911e-06	0.078
-1.98598e-07	0.0765	5.44358e-06	0.0729	-9.36644e-07	0.078
-9.33937e-08	0.0765	5.327e-06	0.0728	1.19009e-06	0.0779
-2.09802e-06	0.0764	5.57583e-06	0.0727	-4.98692e-06	0.0779
1.59288e-06	0.0764	5.36604e-06	0.0726	-4.26452e-06	0.0778
-5.17911e-06	0.0763	5.08683e-06	0.0725	-9.97889e-07	0.0777
1.92837e-07	0.0763	5.61739e-06	0.0724	-5.92865e-06	0.0776
-1.78412e-06	0.0762	6.01898e-06	0.0724	-3.00663e-06	0.0777
2.22059e-06	0.0762	5.45296e-06	0.0724	-1.2e-06	0.0775
1.79316e-06	0.0761	5.88176e-06	0.0724	-3.75101e-06	0.0775
-8.50669e-08	0.0761	5.76309e-06	0.0724	-5.89896e-06	0.0773
-3.38597e-06	0.076	5.39481e-06	0.0723	-4.00945e-06	0.0773
4.30199e-06	0.0759	5.40477e-06	0.0723	-3.35333e-06	0.0773
-1.19272e-06	0.0758	5.56028e-06	0.0722	-4.52359e-06	0.0772
3.97857e-06	0.0757	5.67628e-06	0.0722	-3.41627e-06	0.077
6.84927e-06	0.0757	5.29805e-06	0.0721	4.70112e-06	0.0769
2.66316e-06	0.0756	5.60442e-06	0.0722	2.0535e-06	0.0768
3.17858e-06	0.0755	5.15726e-06	0.0721	-1.43112e-06	0.0768
-6.85396e-07	0.0754	5.20289e-06	0.0721	2.24637e-06	0.0768
7.52286e-06	0.0753	5.24949e-06	0.072	-3.72884e-06	0.0767
3.39441e-06	0.0752	5.2866e-06	0.072	-4.61658e-07	0.0766
7.73732e-07	0.0753	5.15347e-06	0.0719	-1.15965e-06	0.0766
2.97099e-06	0.0751	5.16703e-06	0.0719	-8.66198e-06	0.0765
5.70256e-06	0.0751	4.53016e-06	0.0718	-3.41345e-06	0.0765
3.73422e-06	0.075	5.19692e-06	0.0717	-2.54011e-06	0.0764
5.3044e-06	0.075	5.05716e-06	0.0716	-3.2891e-06	0.0764
2.32675e-06	0.075	4.84727e-06	0.0716	-3.73024e-06	0.0762
8.89992e-07	0.075	5.04915e-06	0.0717	-4.87451e-06	0.0762
2.11595e-06	0.0749	4.99999e-06	0.0715	-1.79535e-07	0.0761
4.73241e-06	0.0749	4.99441e-06	0.0715	4.76539e-06	0.0762
3.92181e-06	0.0748	4.98328e-06	0.0715	-2.58037e-06	0.076
2.47639e-06	0.0748	4.92439e-06	0.0714	-5.29851e-07	0.076
2.45673e-06	0.0748	5.00073e-06	0.0713	2.33294e-06	0.0759
2.25381e-06	0.0747	5.36882e-06	0.0713	-1.96838e-06	0.0759
2.35701e-06	0.0747	5.04175e-06	0.0712	-3.80537e-07	0.0758
6.54038e-06	0.0747	4.99702e-06	0.0712	-2.91722e-07	0.0758
1.74076e-06	0.0746	4.94679e-06	0.0711	-1.43885e-06	0.0758
2.85139e-06	0.0745	5.29041e-06	0.0711	-4.72726e-06	0.0758
8.3652e-07	0.0745	4.58812e-06	0.0711	-6.95412e-06	0.0757
5.05182e-06	0.0745	4.56808e-06	0.0711	-3.75141e-06	0.0757
2.76683e-07	0.0743	4.36261e-06	0.0711	-2.48625e-07	0.0755
1.62201e-06	0.0743	4.36013e-06	0.0711	-5.61348e-06	0.0755
1.54089e-06	0.0742	4.78585e-06	0.071	-1.26053e-06	0.0754
-6.68657e-07	0.0742	4.5046e-06	0.071	-2.96637e-06	0.0753
5.05595e-06	0.0741	4.6279e-06	0.0709	-1.417e-06	0.0753
-1.70367e-06	0.0742	4.2267e-06	0.0709	1.59617e-06	0.0751
2.16262e-06	0.074	2.74547e-06	0.0709	-3.02899e-06	0.075
-7.03607e-07	0.074	2.4022e-06	0.0709	-8.47772e-07	0.075
1.11373e-06	0.0739	2.40851e-06	0.0708	-1.24343e-06	0.075
5.68864e-06	0.0739	2.40234e-06	0.0708	-1.59124e-06	0.075
3.26845e-06	0.0739	3.30063e-06	0.0708	4.60694e-07	0.0749
1.15094e-06	0.0738	3.95536e-06	0.0708	-2.0107e-06	0.0748
1.20982e-06	0.0737	3.95904e-06	0.0708	-5.36891e-06	0.0748
5.32951e-06	0.0737	3.59096e-06	0.0707	1.63731e-07	0.0747
-4.18468e-07	0.0737	2.61813e-06	0.0707	4.00149e-07	0.0746
4.2236e-06	0.0736	2.06681e-06	0.0707	-1.19628e-07	0.0745
-8.27332e-07	0.0736	1.74011e-06	0.0707	-6.28064e-06	0.0745
2.29773e-06	0.0735	1.9401e-06	0.0706	-3.88777e-06	0.0744
-1.14649e-06	0.0735	2.18232e-06	0.0706	-3.73598e-06	0.0744
1.29481e-06	0.0734	2.26555e-06	0.0705	-4.1831e-07	0.0744
7.74337e-06	0.0734	1.57242e-06	0.0706	-6.0999e-07	0.0744
1.72045e-06	0.0733	1.57961e-06	0.0704	-4.31441e-06	0.0743
4.73915e-06	0.0733	1.68878e-06	0.0705	-1.96712e-06	0.0742
4.06221e-06	0.0732	9.71988e-07	0.0704	-2.59912e-06	0.0741
4.17728e-07	0.0732	1.60013e-06	0.0703	-7.41353e-06	0.0741
5.2582e-06	0.0732	1.44932e-06	0.0702	-8.31413e-07	0.0739
3.30928e-06	0.0731	1.21132e-06	0.0702	-5.49244e-06	0.0739
-1.51451e-06	0.0731	1.89899e-06	0.0701	-3.4136e-06	0.0738
2.44789e-06	0.073	1.90091e-06	0.07	-3.58371e-06	0.0738
4.4192e-06	0.073	1.78889e-06	0.0699	-9.89414e-07	0.0737
4.52579e-06	0.073	1.40515e-06	0.0699	-2.20338e-06	0.0737
-1.55624e-07	0.073	1.82547e-06	0.0698	-2.16793e-06	0.0736
2.67721e-06	0.0729	1.8883e-06	0.0698	-2.35572e-06	0.0737
2.93901e-06	0.0729	1.9775e-06	0.0698	-1.5318e-07	0.0736
1.62484e-06	0.0728	2.91057e-06	0.0698	1.41218e-06	0.0735
4.49113e-06	0.0727	3.07808e-06	0.0699	-6.48427e-06	0.0735
2.58053e-06	0.0728	3.08083e-06	0.0698	-8.42404e-07	0.0734
-6.91576e-07	0.0727	2.70618e-06	0.0698	-4.88884e-06	0.0734
5.98389e-06	0.0726	2.48752e-06	0.0696	-6.3716e-06	0.0734
-1.29878e-06	0.0726	2.94197e-06	0.0697	9.90689e-07	0.0733
-6.84131e-07	0.0725	2.53098e-06	0.0696	1.85069e-06	0.0733
-2.92305e-06	0.0725	2.52171e-06	0.0696	-3.59126e-06	0.0731
3.44919e-06	0.0725	2.35078e-06	0.0695	-2.8516e-06	0.0731
4.61689e-06	0.0724	2.09512e-06	0.0694	-1.76142e-06	0.0731
1.15293e-07	0.0724	2.44217e-06	0.0694	-2.8105e-06	0.073
9.37758e-07	0.0724	2.30878e-06	0.0692	-5.46004e-08	0.0729
3.71831e-08	0.0723	2.35897e-06	0.0692	-5.09399e-06	0.0729
5.12546e-06	0.0723	2.81633e-06	0.0692	-1.92603e-06	0.0728
6.09198e-06	0.0723	2.13757e-06	0.0691	-6.39636e-06	0.0728
1.87318e-06	0.0722	2.35049e-06	0.069	-3.46003e-06	0.0728
-1.44042e-06	0.0721	2.26588e-06	0.069	-5.36187e-06	0.0727
5.88229e-07	0.0722	2.67282e-06	0.0689	-5.67891e-07	0.0727
7.95938e-07	0.0721	2.67646e-06	0.0688	-3.09264e-06	0.0727
4.56064e-06	0.0721	2.51216e-06	0.0688	-1.35344e-06	0.0727
5.0474e-06	0.0721	2.52794e-06	0.0687	-5.49224e-06	0.0726
2.50121e-06	0.072	2.72937e-06	0.0688	-5.82632e-06	0.0726
2.00981e-06	0.072	2.4194e-06	0.0687	-1.73911e-06	0.0726
-6.28583e-07	0.0719	2.66905e-06	0.0686	-1.61621e-06	0.0725
6.41131e-06	0.0719	2.52315e-06	0.0686	-3.74362e-06	0.0724
4.26416e-06	0.0718	2.68526e-06	0.0686	-2.58389e-06	0.0724
4.88805e-06	0.0718	2.82809e-06	0.0685	5.53679e-07	0.0722
6.24411e-06	0.0717	2.44728e-06	0.0685	-4.80514e-06	0.0723
9.92629e-07	0.0717	2.84066e-06	0.0684	-5.31837e-06	0.0722
5.28321e-07	0.0716	2.83023e-06	0.0684	1.15999e-06	0.0722
1.33328e-06	0.0716	2.56347e-06	0.0683	-6.31209e-06	0.0722
3.45831e-06	0.0716	2.28927e-06	0.0683	-3.97448e-06	0.0721
1.52062e-06	0.0716	2.58019e-06	0.0683	-3.42203e-06	0.072
4.68301e-06	0.0716	2.72989e-06	0.0682	-2.69663e-06	0.072
2.61457e-06	0.0715	2.71301e-06	0.0682	-8.20621e-07	0.072
1.10428e-06	0.0715	2.73768e-06	0.0681	-6.77729e-06	0.072
4.45889e-06	0.0715	2.6673e-06	0.0681	-3.2876e-06	0.0719
5.26967e-06	0.0715	2.98056e-06	0.0681	-1.64195e-06	0.0719
6.05507e-06	0.0714	2.32814e-06	0.0681	-6.36452e-06	0.0718
1.53356e-06	0.0714	2.58657e-06	0.0681	3.99261e-07	0.0718
7.97778e-06	0.0714	2.84064e-06	0.068	-4.24318e-06	0.0718
4.15219e-06	0.0713	2.66993e-06	0.068	-2.68156e-06	0.0717
5.13092e-06	0.0713	2.68644e-06	0.0679	-4.76356e-06	0.0716
1.37009e-06	0.0712	2.48262e-06	0.0679	-4.31008e-06	0.0716
8.81039e-07	0.0713	2.98627e-06	0.0678	-3.51314e-07	0.0716
2.28614e-06	0.0712	2.87301e-06	0.0678	-3.29227e-06	0.0715
3.26573e-06	0.0711	2.79563e-06	0.0678	-3.23783e-06	0.0715
2.52351e-06	0.0711	2.82738e-06	0.0677	-4.63174e-06	0.0715
3.21658e-06	0.0711	2.98713e-06	0.0677	1.90367e-06	0.0714
4.07921e-06	0.0711	3.28171e-06	0.0676	-2.17104e-06	0.0714
2.52081e-06	0.071	2.60684e-06	0.0676	-5.6901e-06	0.0713
5.26751e-06	0.0709	2.70199e-06	0.0676	-7.84584e-06	0.0713
6.1858e-06	0.0708	2.89572e-06	0.0675	-2.67154e-06	0.0712
2.98097e-06	0.0708	2.42256e-06	0.0675	-5.50866e-06	0.0712
2.7553e-06	0.0707	2.99284e-06	0.0675	-5.69628e-06	0.0711
1.47723e-06	0.0706	2.85215e-06	0.0674	-1.3172e-06	0.0711
4.27159e-06	0.0705	2.59524e-06	0.0674	-1.41768e-06	0.071
6.96169e-06	0.0705	2.72122e-06	0.0673	-2.20011e-06	0.071
7.19225e-07	0.0705	2.17948e-06	0.0673	5.77864e-07	0.0709
1.49039e-06	0.0704	2.56978e-06	0.0673	-1.22989e-06	0.0709
3.90306e-06	0.0704	2.93632e-06	0.0672	-7.91678e-06	0.0709
7.8131e-07	0.0703	2.8576e-06	0.0672	-2.26907e-06	0.0708
3.03813e-06	0.0704	2.84313e-06	0.0671	-2.03269e-06	0.0708
2.31398e-06	0.0703	3.536e-06	0.0671	-2.32459e-06	0.0708
6.03057e-06	0.0703	2.99695e-06	0.067	-9.32388e-08	0.0707
-3.34713e-07	0.0703	2.08405e-06	0.067	-2.90811e-06	0.0707
1.71959e-06	0.0703	6.86733e-07	0.067	-3.00603e-06	0.0707
4.20322e-06	0.0702	8.29787e-07	0.067	0	0.0706
2.20348e-06	0.0701	1.43883e-06	0.0669
6.79223e-07	0.0702	1.29732e-06	0.0668
-1.42469e-06	0.0701	1.31183e-06	0.0668
4.41124e-06	0.0701	1.11969e-06	0.0668
1.066e-06	0.07	1.0216e-06	0.0668
1.68219e-06	0.07	7.67109e-07	0.0668
1.67289e-06	0.07	6.33546e-07	0.0668
1.0444e-06	0.0699	9.7338e-07	0.0666
9.05955e-07	0.0699	9.18418e-07	0.0666
2.50383e-06	0.0698	8.02748e-07	0.0666
4.4996e-06	0.0697	8.15909e-07	0.0666
3.24387e-06	0.0697	5.94034e-07	0.0666
-3.44019e-08	0.0696	5.85552e-07	0.0665
5.62028e-06	0.0696	1.06923e-06	0.0665
2.0318e-06	0.0696	7.74294e-07	0.0664
8.58417e-06	0.0696	7.27353e-07	0.0665
1.61427e-06	0.0695	7.86569e-07	0.0664
3.79267e-06	0.0696	1.0894e-06	0.0664
1.43035e-06	0.0695	1.10752e-06	0.0663
-6.28257e-07	0.0695	7.32077e-07	0.0663
-1.25064e-06	0.0694	8.07345e-07	0.0663
8.12865e-07	0.0693	8.88122e-07	0.0662
4.09861e-06	0.0693	8.05391e-07	0.0662
-6.70913e-07	0.0693	8.74736e-07	0.0662
4.647e-06	0.0693	8.52561e-07	0.0661
1.73553e-06	0.0692	1.02365e-06	0.066
2.79572e-06	0.0692	1.21515e-06	0.0661
7.92361e-06	0.0692	9.50619e-07	0.066
4.43301e-06	0.0691	6.68273e-07	0.0661
4.13452e-06	0.0691	9.41998e-07	0.066
4.27583e-06	0.0691	6.59707e-07	0.0659
4.16847e-06	0.069	9.88071e-07	0.0659
3.57664e-06	0.069	9.99411e-07	0.0658
8.31302e-07	0.069	6.64174e-07	0.0658
-6.99515e-07	0.069	1.19784e-06	0.0658
4.36344e-06	0.0689	9.25309e-07	0.0657
1.69986e-06	0.0688	5.43329e-07	0.0658
2.19446e-06	0.0688	2.76865e-07	0.0657
1.9276e-06	0.0688	2.53488e-07	0.0657
1.90376e-06	0.0688	7.6132e-09	0.0656
3.13315e-06	0.0688	6.10948e-07	0.0656
3.30494e-06	0.0687	9.82199e-07	0.0656
3.74149e-06	0.0687	4.73636e-07	0.0656
1.33448e-06	0.0687	2.61858e-07	0.0656
6.65154e-07	0.0686	1.11873e-06	0.0655
3.00045e-06	0.0686	9.80772e-07	0.0655
1.3138e-06	0.0685	9.55429e-07	0.0654
-1.55046e-06	0.0685	5.78298e-07	0.0654
5.90472e-06	0.0685	7.91606e-07	0.0653
3.70326e-06	0.0685	6.79899e-07	0.0653
3.31894e-06	0.0684	5.90636e-07	0.0653
4.81616e-06	0.0683	6.57065e-07	0.0654
4.92763e-06	0.0683	5.04548e-07	0.0653
5.60157e-06	0.0683	4.01693e-08	0.0652
-3.27678e-07	0.0683	2.4199e-06	0.0652
5.83698e-06	0.0683	2.47363e-06	0.0651
3.52473e-06	0.0683	2.39751e-06	0.0651
1.13065e-06	0.0682	2.50327e-06	0.0651
5.95736e-06	0.0682	1.67663e-06	0.0651
1.87093e-06	0.0682	2.88819e-07	0.0651
8.52411e-07	0.0681	-2.65342e-07	0.065
2.72224e-06	0.0682	-3.64185e-07	0.0651
3.61847e-06	0.0681	3.18698e-07	0.065
9.90487e-07	0.0681	9.6902e-08	0.065
4.57155e-06	0.068	-1.04443e-07	0.0649
2.76298e-06	0.068	-1.12551e-07	0.0649
2.86146e-07	0.068	2.86437e-07	0.0649
1.28721e-06	0.0679	1.52769e-07	0.0649
5.92171e-07	0.0679	4.40285e-07	0.0649
5.41903e-06	0.0679	1.33151e-07	0.0648
2.64853e-06	0.0679	-3.07074e-08	0.0647
2.33936e-06	0.0678	-2.03886e-07	0.0648
3.84375e-06	0.0677	8.72469e-09	0.0648
5.59571e-06	0.0678	5.12391e-08	0.0647
1.39222e-06	0.0677	2.43673e-07	0.0647
4.05282e-06	0.0677	5.49954e-07	0.0646
2.63134e-06	0.0677	4.90255e-07	0.0646
4.70355e-06	0.0676	-2.61721e-07	0.0645
5.47674e-06	0.0676	-2.07228e-07	0.0646
2.18185e-06	0.0676	-2.1335e-07	0.0645
3.37213e-06	0.0676	-1.70701e-07	0.0645
3.17117e-06	0.0675	-1.16605e-07	0.0645
1.34232e-07	0.0675	2.32742e-07	0.0644
5.55418e-07	0.0674	-1.97063e-08	0.0644
-6.63468e-07	0.0674	0	0.0645
3.17625e-07	0.0674
6.32565e-06	0.0674
7.47087e-06	0.0674
6.75986e-06	0.0673
-2.41467e-07	0.0674
4.13563e-06	0.0673
2.80202e-06	0.0674
2.1181e-06	0.0673
2.95575e-06	0.0672
2.91725e-06	0.0672
5.93552e-06	0.067
2.34036e-06	0.0671
5.1735e-06	0.0669
2.11286e-06	0.067
5.06185e-07	0.0669
6.01965e-06	0.0668
3.3655e-06	0.0669
4.96476e-06	0.0669
6.03587e-06	0.0669
3.26571e-06	0.0668
2.44802e-06	0.0668
4.46002e-06	0.0668
7.70183e-06	0.0668
1.60557e-06	0.0667
2.00466e-06	0.0668
4.70693e-06	0.0667
2.23306e-06	0.0667
2.60822e-06	0.0667
4.81546e-06	0.0667
6.52097e-06	0.0666
2.09939e-06	0.0666
4.36803e-06	0.0666
1.35209e-06	0.0666
6.3455e-06	0.0665
5.00043e-06	0.0665
-1.51685e-06	0.0665
5.26148e-07	0.0665
1.67359e-06	0.0665
2.21403e-06	0.0664
3.92267e-06	0.0664
2.53845e-06	0.0664
3.372e-06	0.0664
2.09222e-06	0.0664
6.50628e-06	0.0664
9.03451e-07	0.0664
2.8411e-06	0.0663
8.95189e-06	0.0662
1.32274e-06	0.0662
7.44918e-07	0.0662
2.54219e-06	0.0662
6.47089e-07	0.0662
2.36041e-06	0.0662
-4.33793e-08	0.0662
7.04594e-06	0.0662
3.652e-06	0.0661
2.76968e-06	0.0661
4.55465e-06	0.0662
2.84353e-06	0.066
2.0539e-06	0.0661
4.75675e-06	0.066
4.23932e-06	0.066
5.21699e-06	0.066
6.12289e-06	0.066
3.53068e-06	0.066
3.76266e-06	0.0659
1.94843e-06	0.0658
5.37932e-06	0.0658
4.60611e-06	0.0658
3.03206e-06	0.0658
5.09732e-06	0.0658
4.79316e-06	0.0658
3.69491e-06	0.0657
5.48838e-06	0.0657
1.3313e-06	0.0657
3.46191e-06	0.0657
2.94715e-06	0.0656
-1.11639e-06	0.0656
3.5917e-06	0.0657
2.23184e-06	0.0656
7.52657e-06	0.0656
-1.85122e-06	0.0656
4.76287e-06	0.0656
-1.66447e-06	0.0655
2.81515e-06	0.0655
2.87253e-06	0.0655
6.9015e-06	0.0654
1.18255e-06	0.0655
4.05482e-07	0.0655
-5.67877e-07	0.0654
3.59602e-07	0.0654
[truncated: 2 more rows]
