# Supplementary material for: Circuit quantum electrodynamics detection of induced two-fold anisotropic pairing in a hybrid superconductor–ferromagnet bilayer
Source: Nat Phys. 2024 Aug 12;20(10):1609–15. doi: 10.1038/s41567-024-02613-x (PMC11473361; doi:10.1038/s41567-024-02613-x)
Supplement: Supplementary file 3 — Data for Fig. 3b. [file 41567_2024_2613_MOESM3_ESM.xlsx]

## Sheet: Sheet1
Delta tau= 5x10^2 (along)			Delta tau= 10^3 (along)			Delta tau= 3x10^3 (along)			Delta tau= 6x10^3 (along)			Delta tau= 5x10^2 (transverse)			Delta tau= 10^3 (transverse)			Delta tau= 3x10^3 (transverse)			Delta tau= 6x10^3 (transverse)
dn_s	T*tau		dn_s	T*tau		dn_s	T*tau		dn_s	T*tau		dn_s	T*tau		dn_s	T*tau		dn_s	T*tau		dn_s	T*tau
0.00121197	3.16228		0.000349816	3.16228		9.78328e-05	3.16228		3.19247e-05	3.16228		1.55369e-05	3.16228		1.99355e-06	3.16228		2.40655e-07	3.16228		3.73492e-08	3.16228
0.00136135	3.34965		0.000392695	3.34965		0.000109794	3.34965		3.5824e-05	3.34965		2.73765e-05	4.21697		3.52753e-06	4.21697		4.26915e-07	4.21697		6.63328e-08	4.21697
0.00152935	3.54813		0.000440858	3.54813		0.000123222	3.54813		4.02001e-05	3.54813		4.79834e-05	5.62341		6.21642e-06	5.62341		7.55833e-07	5.62341		1.17689e-07	5.62341
0.00171834	3.75837		0.000494964	3.75837		0.000138295	3.75837		4.51114e-05	3.75837		8.39302e-05	7.49894		1.08832e-05	7.49894		1.33323e-06	7.49894		2.08416e-07	7.49894
0.00193098	3.98107		0.000555756	3.98107		0.000155219	3.98107		5.06236e-05	3.98107		0.000148605	10		1.8921e-05	10		2.33637e-06	10		3.67802e-07	10
0.00217031	4.21697		0.000624073	4.21697		0.00017422	4.21697		5.68104e-05	4.21697		0.000273458	13.3352		3.29291e-05	13.3352		4.05625e-06	13.3352		6.44936e-07	13.3352
0.00243973	4.46684		0.000700863	4.46684		0.000195556	4.46684		6.37547e-05	4.46684		0.000537163	17.7828		5.86249e-05	17.7828		6.99338e-06	17.7828		1.11949e-06	17.7828
0.00274307	4.73151		0.000787194	4.73151		0.000219516	4.73151		7.15496e-05	4.73151		0.00113745	23.7137		0.000110008	23.7137		1.21529e-05	23.7137		1.92262e-06	23.7137
0.00308465	5.01187		0.000884276	5.01187		0.000246426	5.01187		8.02998e-05	5.01187		0.00257186	31.6228		0.000222015	31.6228		2.19005e-05	31.6228		3.30097e-06	31.6228
0.0034693	5.30884		0.000993476	5.30884		0.000276653	5.30884		9.01228e-05	5.30884		0.00613489	42.1697		0.000480752	42.1697		4.21275e-05	42.1697		5.8128e-06	42.1697
0.00390242	5.62341		0.00111634	5.62341		0.000310612	5.62341		0.000101151	5.62341		0.0153796	56.2341		0.00109711	56.2341		8.73818e-05	56.2341		1.08416e-05	56.2341
0.00439006	5.95662		0.00125461	5.95662		0.000348768	5.95662		0.000113533	5.95662		0.039369	74.9894		0.00259398	74.9894		0.000192996	74.9894		2.18188e-05	74.9894
0.00493888	6.30957		0.00141027	6.30957		0.00039165	6.30957		0.000127437	6.30957		0.0948063	100		0.00632583	100		0.000444242	100		4.70871e-05	100
0.00555628	6.68344		0.00158554	6.68344		0.000439853	6.68344		0.000143051	6.68344		0.198082	133.352		0.0160064	133.352		0.00104786	133.352		0.000106687	133.352
0.0062504	7.07946		0.00178292	7.07946		0.000494049	7.07946		0.000160587	7.07946		0.347355	177.828		0.0410388	177.828		0.00251398	177.828		0.000248639	177.828
0.00703011	7.49894		0.00200525	7.49894		0.000555	7.49894		0.000180285	7.49894		0.515784	237.137		0.0984583	237.137		0.00615917	237.137		0.000588433	237.137
0.00790511	7.94328		0.00225568	7.94328		0.000623566	7.94328		0.000202415	7.94328		0.66909	316.228		0.204394	316.228		0.0155887	316.228		0.00140679	316.228
0.00888588	8.41395		0.00253774	8.41395		0.00070072	8.41395		0.00022728	8.41395		0.787076	421.697		0.355959	421.697		0.0399903	421.697		0.00340365	421.697
0.00998372	8.91251		0.00285539	8.91251		0.000787564	8.91251		0.000255225	8.91251		0.867689	562.341		0.525358	562.341		0.0962572	562.341		0.00842629	562.341
0.0112107	9.44061		0.00321298	9.44061		0.000885342	9.44061		0.000286637	9.44061		0.91863	749.894		0.678314	749.894		0.200857	749.894		0.0215332	749.894
0.0125797	10		0.00361534	10		0.000995459	10		0.000321956	10		0.949301	1000		0.795308	1000		0.351704	1000		0.0546088	1000
0.0141045	10.5925		0.00406777	10.5925		0.0011195	10.5925		0.000361678	10.5925
0.0157993	11.2202		0.00457608	11.2202		0.00125924	11.2202		0.000406364	11.2202
0.0176794	11.885		0.00514657	11.885		0.00141669	11.885		0.000456649	11.885
0.0197606	12.5893		0.00578605	12.5893		0.00159408	12.5893		0.000513253	12.5893
0.0220592	13.3352		0.00650187	13.3352		0.0017939	13.3352		0.000576989	13.3352
0.0245924	14.1254		0.00730187	14.1254		0.00201891	14.1254		0.000648776	14.1254
0.027378	14.9624		0.00819439	14.9624		0.00227217	14.9624		0.000729649	14.9624
0.030434	15.8489		0.00918829	15.8489		0.00255703	15.8489		0.000820777	15.8489
0.0337795	16.788		0.0102929	16.788		0.00287717	16.788		0.000923469	16.788
0.0374337	17.7828		0.0115179	17.7828		0.00323656	17.7828		0.00103919	17.7828
0.0414165	18.8365		0.0128736	18.8365		0.00363953	18.8365		0.00116958	18.8365
0.0457484	19.9526		0.0143707	19.9526		0.0040907	19.9526		0.00131646	19.9526
0.0504505	21.1349		0.01602	21.1349		0.00459504	21.1349		0.00148183	21.1349
0.0555442	22.3872		0.0178332	22.3872		0.00515782	22.3872		0.0016679	22.3872
0.0610517	23.7137		0.0198219	23.7137		0.00578462	23.7137		0.00187709	23.7137
0.0669958	25.1189		0.0219985	25.1189		0.00648132	25.1189		0.00211203	25.1189
0.0733997	26.6073		0.0243754	26.6073		0.00725406	26.6073		0.00237557	26.6073
0.0802873	28.1838		0.0269657	28.1838		0.0081093	28.1838		0.00267076	28.1838
0.0876832	29.8538		0.0297828	29.8538		0.00905373	29.8538		0.00300089	29.8538
0.0956122	31.6228		0.0328405	31.6228		0.0100943	31.6228		0.00336943	31.6228
0.1041	33.4965		0.0361532	33.4965		0.0112382	33.4965		0.00378008	33.4965
0.113172	35.4813		0.0397357	35.4813		0.0124929	35.4813		0.00423672	35.4813
0.122855	37.5837		0.0436032	37.5837		0.0138661	37.5837		0.00474343	37.5837
0.133174	39.8107		0.0477716	39.8107		0.0153656	39.8107		0.00530445	39.8107
0.144156	42.1697		0.0522576	42.1697		0.0169998	42.1697		0.00592422	42.1697
0.155825	44.6684		0.0570782	44.6684		0.0187771	44.6684		0.00660734	44.6684
0.168206	47.3151		0.0622512	47.3151		0.0207063	47.3151		0.00735856	47.3151
0.181321	50.1187		0.0677953	50.1187		0.0227963	50.1187		0.00818281	50.1187
0.19519	53.0884		0.0737297	53.0884		0.0250568	53.0884		0.00908517	53.0884
0.209829	56.2341		0.0800745	56.2341		0.0274973	56.2341		0.0100709	56.2341
0.225252	59.5662		0.0868507	59.5662		0.0301282	59.5662		0.0111454	59.5662
0.241464	63.0957		0.0940799	63.0957		0.0329601	63.0957		0.0123143	63.0957
0.258466	66.8344		0.101785	66.8344		0.036004	66.8344		0.0135833	66.8344
0.27625	70.7946		0.109988	70.7946		0.0392716	70.7946		0.0149586	70.7946
0.294799	74.9894		0.118714	74.9894		0.042775	74.9894		0.0164463	74.9894
0.314086	79.4328		0.127988	79.4328		0.046527	79.4328		0.0180529	79.4328
0.334072	84.1395		0.137834	84.1395		0.0505408	84.1395		0.0197851	84.1395
0.354706	89.1251		0.148278	89.1251		0.0548307	89.1251		0.0216501	89.1251
0.375927	94.4061		0.159346	94.4061		0.0594112	94.4061		0.0236552	94.4061
0.397658	100		0.171063	100		0.0642979	100		0.0258081	100
0.419813	105.925		0.183454	105.925		0.069507	105.925		0.0281169	105.925
0.442293	112.202		0.196543	112.202		0.0750557	112.202		0.0305902	112.202
0.464993	118.85		0.210351	118.85		0.0809618	118.85		0.0332369	118.85
0.487796	125.893		0.224898	125.893		0.0872441	125.893		0.0360665	125.893
0.510584	133.352		0.2402	133.352		0.0939222	133.352		0.0390889	133.352
0.533235	141.254		0.256269	141.254		0.101017	141.254		0.0423147	141.254
0.555627	149.624		0.273109	149.624		0.108549	149.624		0.0457548	149.624
0.577642	158.489		0.290721	158.489		0.116542	158.489		0.0494209	158.489
0.599167	167.88		0.309095	167.88		0.125017	167.88		0.0533254	167.88
0.620098	177.828		0.328213	177.828		0.134	177.828		0.0574813	177.828
0.640342	188.365		0.348044	188.365		0.143515	188.365		0.0619022	188.365
0.659818	199.526		0.368549	199.526		0.153587	199.526		0.0666026	199.526
0.678457	211.349		0.389674	211.349		0.164242	211.349		0.0715978	211.349
0.696206	223.872		0.411355	223.872		0.175505	223.872		0.0769037	223.872
0.713026	237.137		0.433515	237.137		0.187403	237.137		0.0825373	237.137
0.728891	251.189		0.456063	251.189		0.199959	251.189		0.0885162	251.189
0.743789	266.073		0.478901	266.073		0.2132	266.073		0.0948591	266.073
0.75772	281.838		0.501919	281.838		0.227147	281.838		0.101585	281.838
0.770696	298.538		0.525003	298.538		0.24182	298.538		0.108716	298.538
0.782735	316.228		0.548031	316.228		0.257236	316.228		0.116271	316.228
0.793868	334.965		0.570883	334.965		0.273408	334.965		0.124274	334.965
0.804128	354.813		0.593437	354.813		0.290342	354.813		0.132747	354.813
0.813556	375.837		0.615576	375.837		0.30804	375.837		0.141714	375.837
0.822194	398.107		0.637189	398.107		0.326493	398.107		0.1512	398.107
0.830088	421.697		0.658174	421.697		0.345685	421.697		0.161231	421.697
0.837285	446.684		0.678441	446.684		0.365588	446.684		0.171831	446.684
0.843833	473.151		0.697912	473.151		0.386164	473.151		0.183027	473.151
0.849778	501.187		0.716521	501.187		0.407362	501.187		0.194845	501.187
0.855166	530.884		0.734219	530.884		0.429118	530.884		0.20731	530.884
0.86004	562.341		0.750969	562.341		0.451359	562.341		0.220447	562.341
0.864444	595.662		0.766751	595.662		0.473995	595.662		0.234279	595.662
0.868417	630.957		0.781554	630.957		0.49693	630.957		0.248828	630.957
0.871997	668.344		0.795381	668.344		0.520056	668.344		0.264112	668.344
0.875219	707.946		0.808247	707.946		0.543258	707.946		0.280144	707.946
0.878116	749.894		0.820174	749.894		0.566418	749.894		0.296933	749.894
0.880719	794.328		0.831192	794.328		0.589412	794.328		0.314483	794.328
0.883055	841.395		0.841339	841.395		0.612121	841.395		0.332788	841.395
0.88515	891.251		0.850655	891.251		0.634426	891.251		0.351834	891.251
0.887028	944.061		0.859185	944.061		0.656215	944.061		0.371597	944.061
0.888711	1000		0.866975	1000		0.677385	1000		0.392043	1000
