# Supplementary material for: Circuit quantum electrodynamics detection of induced two-fold anisotropic pairing in a hybrid superconductor–ferromagnet bilayer
Source: Nat Phys. 2024 Aug 12;20(10):1609–15. doi: 10.1038/s41567-024-02613-x (PMC11473361; doi:10.1038/s41567-024-02613-x)
Supplement: Supplementary file 4 — Data for Fig. 4b,c. [file 41567_2024_2613_MOESM4_ESM.xlsx]

## Sheet: Sheet1
dH_FMR1st=15 mT		dH_FMR1st=30 mT		dH_FMR1st=65 mT		dH_FMR3rd=-20 mT		dH_FMR3rd=-50 mT		dH_FMR3rd=-70 mT
df/f0	T(K)	df/f0	T(K)	df/f0	T(K)	df/f0	T(K)	df/f0	T(K)	df/f0	T(K)
-2.87561e-05	0.8031	-2.23766e-05	0.8029	-5.56868e-05	0.8014	-6.98768e-05	0.7994	-0.00464921	0.8567	-2.36772e-05	0.8004
-2.91305e-05	0.7878	-2.23262e-05	0.7946	-5.62706e-05	0.7992	-6.98785e-05	0.7994	-4.62219e-05	0.8567	-2.37685e-05	0.7822
-2.85289e-05	0.7666	-2.26376e-05	0.7813	-5.30074e-05	0.7828	-6.98744e-05	0.7994	-4.62219e-05	0.8567	-2.37024e-05	0.7554
-2.80842e-05	0.7505	-2.20438e-05	0.7691	-5.31869e-05	0.755	-6.98768e-05	0.7994	-4.72788e-05	0.8275	-2.32161e-05	0.7343
-2.76855e-05	0.7373	-2.20137e-05	0.7591	-5.24182e-05	0.7317	-6.98768e-05	0.7994	-4.53878e-05	0.7862	-2.29214e-05	0.713
-2.75533e-05	0.7274	-2.18215e-05	0.7508	-5.19101e-05	0.7153	-7.27829e-05	0.7884	-4.38974e-05	0.7575	-2.26075e-05	0.6934
-2.7268e-05	0.7195	-2.17791e-05	0.7434	-5.14591e-05	0.7031	-7.16815e-05	0.7736	-4.36343e-05	0.7202	-2.17335e-05	0.6746
-2.65856e-05	0.7129	-2.16259e-05	0.7352	-5.08256e-05	0.6921	0.00405317	0.7603	-4.38665e-05	0.6956	-2.18013e-05	0.6581
-2.77525e-05	0.7086	-2.13838e-05	0.7287	-5.02839e-05	0.6817	-7.08209e-05	0.7471	-4.27619e-05	0.6795	-2.11649e-05	0.6406
-2.60402e-05	0.7028	-2.13824e-05	0.7226	-4.97207e-05	0.6728	-6.74041e-05	0.7328	-4.22531e-05	0.6656	-2.05373e-05	0.6255
-2.69542e-05	0.6988	-2.05625e-05	0.7154	-4.93982e-05	0.6653	-6.93256e-05	0.7187	-4.14084e-05	0.658	-1.97912e-05	0.6101
-2.64601e-05	0.6925	-2.05573e-05	0.7095	-4.88268e-05	0.6582	-6.8462e-05	0.7029	-4.05091e-05	0.6525	-1.92625e-05	0.5961
-2.55928e-05	0.6853	-2.01562e-05	0.7043	-4.83607e-05	0.6545	-6.79718e-05	0.687	-4.01523e-05	0.6478	-1.89586e-05	0.5819
-2.55582e-05	0.6831	-1.98735e-05	0.6996	-4.79131e-05	0.6516	-6.22791e-05	0.6709	-3.83875e-05	0.6413	-1.83358e-05	0.5695
-2.54475e-05	0.6802	-1.97468e-05	0.6956	-4.75517e-05	0.6479	-5.70774e-05	0.6562	-3.80287e-05	0.6346	-1.80687e-05	0.556
-2.57038e-05	0.6773	-1.95523e-05	0.6908	-4.74468e-05	0.6436	-5.65632e-05	0.64	-3.71711e-05	0.6274	-1.7493e-05	0.5434
-2.49635e-05	0.6734	-1.96387e-05	0.6834	-4.70395e-05	0.6383	-6.42467e-05	0.6256	-3.82373e-05	0.6203	-1.74233e-05	0.5312
-2.51751e-05	0.6679	-1.95855e-05	0.6681	-4.71997e-05	0.6321	-6.58194e-05	0.6112	-3.59351e-05	0.6126	-1.69787e-05	0.5195
-2.4833e-05	0.6609	-1.95901e-05	0.6646	-4.66874e-05	0.6272	-6.49367e-05	0.5967	-3.80317e-05	0.6049	-1.6757e-05	0.508
-2.50389e-05	0.6538	-1.91351e-05	0.6617	-4.68559e-05	0.6222	-6.28749e-05	0.5839	-3.7018e-05	0.5964	-1.61303e-05	0.4974
-2.50764e-05	0.6463	-1.90514e-05	0.6588	-4.66531e-05	0.6155	-5.89283e-05	0.571	-3.64088e-05	0.589	-1.61737e-05	0.4863
-2.45879e-05	0.638	-1.89618e-05	0.6553	-4.59539e-05	0.6095	0.0103602	0.5576	-3.67165e-05	0.5805	-1.53944e-05	0.476
-2.48757e-05	0.6312	-1.83797e-05	0.6514	-4.6006e-05	0.6035	-6.24477e-05	0.5462	-3.49441e-05	0.5722	-1.549e-05	0.4663
-2.44023e-05	0.6235	-1.83231e-05	0.6472	-4.57139e-05	0.5967	0.00614928	0.5339	-3.42687e-05	0.5643	-1.53309e-05	0.4567
-2.48353e-05	0.6162	-1.81367e-05	0.6425	-4.50134e-05	0.5893	-5.66578e-05	0.5225	-3.34258e-05	0.5563	-1.47501e-05	0.4478
-2.46538e-05	0.6082	-1.81992e-05	0.6369	-4.53855e-05	0.5823	-5.18763e-05	0.5111	-3.36387e-05	0.5479	-1.48267e-05	0.4388
-2.38121e-05	0.5999	-1.82359e-05	0.6303	-4.49098e-05	0.5746	-5.1018e-05	0.5001	-3.35394e-05	0.5395	-1.47044e-05	0.4304
-2.34041e-05	0.5918	-1.77522e-05	0.6247	-4.44309e-05	0.5678	-5.26211e-05	0.4899	-3.37023e-05	0.5313	-1.42972e-05	0.4219
-2.32512e-05	0.5831	-1.81345e-05	0.6189	-4.41724e-05	0.5611	-5.92475e-05	0.4793	-3.4708e-05	0.5235	-1.40515e-05	0.4138
-2.30757e-05	0.575	-1.75659e-05	0.6128	-4.38797e-05	0.5543	-4.87158e-05	0.4694	-3.54101e-05	0.5159	-1.38346e-05	0.4057
-2.32295e-05	0.5669	-1.77778e-05	0.6068	-4.32402e-05	0.547	-5.27816e-05	0.4598	-3.38556e-05	0.5078	-1.37365e-05	0.3986
-2.31233e-05	0.5589	-1.70406e-05	0.6011	-4.3052e-05	0.5403	-5.58068e-05	0.4506	-3.40368e-05	0.5004	-1.34464e-05	0.3912
-2.29712e-05	0.5509	-1.72539e-05	0.5949	-4.27549e-05	0.5326	-5.74358e-05	0.4415	-3.31518e-05	0.4934	-1.31561e-05	0.3841
-2.3314e-05	0.5426	-1.69659e-05	0.5881	-4.244e-05	0.5263	-4.58082e-05	0.4328	-3.17354e-05	0.485	-1.30194e-05	0.377
-2.32354e-05	0.5345	-1.68243e-05	0.5821	-4.22591e-05	0.5198	-4.53477e-05	0.4243	-3.09193e-05	0.4779	-1.28046e-05	0.3704
-2.29018e-05	0.5267	-1.71414e-05	0.5764	-4.19592e-05	0.5126	-5.07531e-05	0.4164	-3.1808e-05	0.4705	-1.27935e-05	0.3637
-2.16811e-05	0.5186	-1.69443e-05	0.5699	-4.13814e-05	0.5058	-4.67944e-05	0.4083	-3.10844e-05	0.4636	-1.26496e-05	0.357
-2.18789e-05	0.5107	-1.74182e-05	0.5639	-4.10487e-05	0.4989	-4.92259e-05	0.4008	-3.1184e-05	0.4572	-1.2505e-05	0.3505
-2.07408e-05	0.5022	-1.59448e-05	0.5565	-4.08617e-05	0.4919	-4.80742e-05	0.3931	-2.98159e-05	0.45	-1.23409e-05	0.344
-2.12796e-05	0.4946	-1.60506e-05	0.5509	-4.03281e-05	0.4856	-4.76708e-05	0.3861	-2.93618e-05	0.4428	-1.21507e-05	0.3377
-2.06412e-05	0.4872	-1.63278e-05	0.5442	-4.00667e-05	0.4789	-4.7063e-05	0.3788	-2.94074e-05	0.4364	-1.21263e-05	0.3315
-2.15621e-05	0.4792	-1.54163e-05	0.5382	-3.97174e-05	0.4727	-4.51944e-05	0.3719	-2.85905e-05	0.4298	-1.194e-05	0.3251
-2.16297e-05	0.4721	-1.54706e-05	0.5328	-3.93686e-05	0.4664	-4.02792e-05	0.3653	-2.83015e-05	0.4233	-1.18796e-05	0.319
-2.05617e-05	0.4643	-1.49869e-05	0.5265	-3.91235e-05	0.4604	-4.5034e-05	0.3586	-2.71998e-05	0.4162	-1.12194e-05	0.3128
-2.0668e-05	0.4575	-1.47515e-05	0.5206	-3.88932e-05	0.4544	-5.12849e-05	0.3519	-2.80565e-05	0.4096	-1.13381e-05	0.3066
-2.08565e-05	0.4506	-1.54474e-05	0.5151	-3.85674e-05	0.4481	-5.05707e-05	0.3455	-2.778e-05	0.4032	-1.09162e-05	0.3005
-2.04494e-05	0.4436	-1.455e-05	0.5091	-3.82253e-05	0.4417	-4.93436e-05	0.3391	-2.73561e-05	0.3967	-1.01293e-05	0.2945
-1.91769e-05	0.4366	-1.46379e-05	0.504	-3.78462e-05	0.4354	-4.95143e-05	0.3326	-2.67248e-05	0.3901	-9.30418e-06	0.2887
-2.04515e-05	0.4306	-1.51424e-05	0.498	-3.73234e-05	0.4294	-4.6993e-05	0.3259	-2.69566e-05	0.384	-9.50034e-06	0.2826
-1.945e-05	0.4238	-1.46599e-05	0.4928	-3.72052e-05	0.4235	-4.77911e-05	0.3198	-2.59776e-05	0.3777	-9.11058e-06	0.2762
-1.94634e-05	0.4169	-1.35964e-05	0.4871	-3.66632e-05	0.4174	-4.99024e-05	0.3137	-2.4728e-05	0.3712	-9.13857e-06	0.2701
-1.93555e-05	0.4105	-1.36686e-05	0.4817	-3.65832e-05	0.4111	-4.88084e-05	0.3076	-2.49205e-05	0.3654	-9.64432e-06	0.264
-1.93143e-05	0.4038	-1.37433e-05	0.4764	-3.62505e-05	0.4053	-4.79719e-05	0.3014	-2.5498e-05	0.3592	-9.6496e-06	0.2581
-1.97152e-05	0.3976	-1.35267e-05	0.471	-3.59038e-05	0.3995	-4.84937e-05	0.2953	-2.5181e-05	0.3532	-9.61251e-06	0.2519
-1.87488e-05	0.391	-1.30555e-05	0.4657	-3.58405e-05	0.3931	-4.92799e-05	0.2888	-2.59305e-05	0.3469	-8.99196e-06	0.2458
-1.86218e-05	0.3849	-1.35619e-05	0.4605	-3.52514e-05	0.3876	-4.95767e-05	0.2827	-2.57572e-05	0.3402	-8.90796e-06	0.2397
-2.04374e-05	0.3788	-1.32362e-05	0.4555	-3.51828e-05	0.3815	-4.75643e-05	0.2765	-2.49701e-05	0.334	-8.60796e-06	0.234
-1.80684e-05	0.3729	-1.31128e-05	0.4499	-3.46014e-05	0.3763	-4.69158e-05	0.2704	-2.44573e-05	0.328	-8.39147e-06	0.228
-1.8371e-05	0.3666	-1.33765e-05	0.4449	-3.43637e-05	0.3704	-4.69716e-05	0.2644	-2.471e-05	0.3217	-7.99354e-06	0.2221
-1.87157e-05	0.3609	-1.28711e-05	0.4395	-3.42264e-05	0.3649	-4.63924e-05	0.2583	-2.33086e-05	0.3154	-7.77713e-06	0.2165
-1.82617e-05	0.3547	-1.28687e-05	0.4345	-3.38915e-05	0.3588	-4.67281e-05	0.252	-2.14014e-05	0.3092	-7.82613e-06	0.2109
-1.81957e-05	0.3489	-1.27078e-05	0.4295	-3.34961e-05	0.3532	-4.76236e-05	0.2458	-2.35932e-05	0.303	-7.50076e-06	0.2053
-1.82768e-05	0.3426	-1.23726e-05	0.4245	-3.36345e-05	0.3475	-4.64316e-05	0.2397	-2.1774e-05	0.2968	-8.04064e-06	0.1996
-1.77759e-05	0.3366	-1.22477e-05	0.4197	-3.28306e-05	0.3414	-4.52908e-05	0.234	-2.13101e-05	0.2907	-8.65665e-06	0.1941
-1.75528e-05	0.3307	-1.29163e-05	0.4152	-3.28563e-05	0.3357	-4.38632e-05	0.2279	-2.29859e-05	0.2845	-8.80369e-06	0.1888
-1.72493e-05	0.3249	-1.25229e-05	0.4102	-3.20785e-05	0.33	-4.36306e-05	0.222	-2.30001e-05	0.2782	-9.17645e-06	0.1836
-1.77731e-05	0.3189	-1.2457e-05	0.4056	-3.15349e-05	0.3237	-4.19553e-05	0.2161	-2.26959e-05	0.2719	-9.09099e-06	0.1786
-1.7398e-05	0.3131	-1.26935e-05	0.4007	-3.15383e-05	0.3181	-0.0382428	0.2105	-2.34398e-05	0.2658	-8.77898e-06	0.1738
-1.67926e-05	0.3075	-1.13808e-05	0.3961	-3.08148e-05	0.3125	-3.73523e-05	0.2047	-2.28313e-05	0.2594	-8.36196e-06	0.1689
-1.72194e-05	0.3018	-1.24368e-05	0.3918	-3.04938e-05	0.3069	-3.92819e-05	0.1992	-2.17567e-05	0.2529	-7.4373e-06	0.1643
-1.7169e-05	0.2961	-1.24514e-05	0.3871	-3.05162e-05	0.3008	-4.40382e-05	0.1938	-2.15633e-05	0.247	-7.99663e-06	0.1598
-1.64594e-05	0.2905	-1.22713e-05	0.3825	-3.01003e-05	0.2953	-4.34421e-05	0.1884	-2.07312e-05	0.2408	-7.69429e-06	0.1557
-1.59742e-05	0.2846	-1.18022e-05	0.3779	-2.94224e-05	0.2894	-3.79365e-05	0.1831	-2.02699e-05	0.2345	-7.67593e-06	0.1515
-1.62956e-05	0.2786	-1.20455e-05	0.3731	-2.9322e-05	0.2836	-3.95744e-05	0.178	-1.92864e-05	0.2285	-7.93958e-06	0.1474
-1.61042e-05	0.2726	-1.20952e-05	0.3685	-2.90203e-05	0.2776	-3.86907e-05	0.1732	-1.9422e-05	0.2224	-7.39373e-06	0.1435
-1.65518e-05	0.2667	-1.18495e-05	0.3639	-2.87614e-05	0.272	-3.99915e-05	0.1686	-1.96846e-05	0.2165	-6.94259e-06	0.1398
-1.64734e-05	0.2609	-1.22324e-05	0.3588	-2.82594e-05	0.2663	-0.0384159	0.1639	-1.93123e-05	0.2105	-7.00178e-06	0.1361
-1.58186e-05	0.2549	-1.1637e-05	0.3544	-2.76657e-05	0.2605	-3.54318e-05	0.1593	-1.88654e-05	0.2047	-6.8959e-06	0.1326
-1.60997e-05	0.2489	-1.18083e-05	0.3497	-2.73661e-05	0.2547	-3.43155e-05	0.1552	-1.83167e-05	0.1989	-6.53642e-06	0.1293
-1.58283e-05	0.2431	-1.14346e-05	0.345	-2.69778e-05	0.2488	-3.42555e-05	0.151	-1.84861e-05	0.1933	-6.23691e-06	0.1258
-1.59e-05	0.237	-1.1629e-05	0.3404	-2.65758e-05	0.2429	-3.54417e-05	0.1468	-1.78821e-05	0.1879	-6.90237e-06	0.1227
-1.57618e-05	0.2315	-1.16973e-05	0.3358	-2.61264e-05	0.2371	-3.55464e-05	0.1428	-1.84405e-05	0.1826	-6.87676e-06	0.1198
-1.58342e-05	0.2255	-1.1411e-05	0.3309	-2.57513e-05	0.2312	-3.37619e-05	0.139	-1.79603e-05	0.1772	-7.31207e-06	0.1168
-1.56127e-05	0.2194	-1.11549e-05	0.3264	-2.53693e-05	0.2256	-3.63566e-05	0.1353	-1.79123e-05	0.1724	-6.78742e-06	0.1143
-1.54291e-05	0.2141	-1.06378e-05	0.3218	-2.48527e-05	0.2197	-3.53177e-05	0.1315	-1.53242e-05	0.1676	-6.24705e-06	0.1116
-1.4745e-05	0.2084	-1.10264e-05	0.3176	-2.44265e-05	0.2139	-3.33824e-05	0.1282	-1.58163e-05	0.1628	-5.50701e-06	0.1092
-1.58192e-05	0.2028	-1.13149e-05	0.3129	-2.40985e-05	0.2085	-3.29835e-05	0.1249	-1.61615e-05	0.1582	-5.36599e-06	0.1068
-1.53756e-05	0.1971	-1.11875e-05	0.3082	-2.40678e-05	0.203	-3.16724e-05	0.1217	-1.5446e-05	0.1538	-5.48877e-06	0.1046
-1.47313e-05	0.1917	-1.11796e-05	0.3036	-2.37581e-05	0.1974	-3.10961e-05	0.1186	-1.51574e-05	0.1498	-5.57992e-06	0.1026
-1.4656e-05	0.1865	-1.12929e-05	0.2986	-2.27425e-05	0.1922	-3.46317e-05	0.1157	-1.45968e-05	0.1455	-5.85146e-06	0.1006
-1.53308e-05	0.1814	-1.07963e-05	0.294	-2.20636e-05	0.187	-3.27832e-05	0.1129	-1.32149e-05	0.1416	-5.8067e-06	0.0987
-1.45505e-05	0.1765	-1.06076e-05	0.2893	-2.18744e-05	0.1818	-3.04373e-05	0.1104	-1.2169e-05	0.1378	-5.83641e-06	0.0968
-1.40279e-05	0.1716	-9.85342e-06	0.2846	-2.14777e-05	0.1767	-3.22689e-05	0.108	-1.07205e-05	0.1342	-5.19092e-06	0.0952
-1.40046e-05	0.167	-9.84047e-06	0.2797	-2.09818e-05	0.1718	-3.19731e-05	0.1056	-1.1179e-05	0.1307	-4.93425e-06	0.0933
-1.36261e-05	0.1624	-1.0144e-05	0.2754	-2.07979e-05	0.1674	-3.0289e-05	0.1035	-1.03224e-05	0.1272	-5.15763e-06	0.0915
-1.462e-05	0.158	-1.01048e-05	0.2703	-2.0511e-05	0.1627	-3.13844e-05	0.1013	-1.04088e-05	0.1235	-5.10363e-06	0.0898
-1.35095e-05	0.1537	-1.00324e-05	0.2659	-1.98672e-05	0.1583	-3.01724e-05	0.0994	-1.17788e-05	0.1205	-5.02136e-06	0.0886
-1.36659e-05	0.1494	-9.73768e-06	0.2607	-1.97213e-05	0.154	-2.82038e-05	0.0975	-1.15711e-05	0.1174	-5.18858e-06	0.0875
-1.39838e-05	0.1453	-9.95136e-06	0.2564	-1.89466e-05	0.1499	-3.00921e-05	0.0957	-1.16248e-05	0.1148	-5.15141e-06	0.0863
-1.298e-05	0.1415	-9.90979e-06	0.2518	-1.88146e-05	0.146	-2.83815e-05	0.0939	-1.09158e-05	0.112	-5.14357e-06	0.0852
-1.25959e-05	0.1377	-9.94964e-06	0.2474	-1.77285e-05	0.1421	-2.77648e-05	0.0921	-1.00803e-05	0.1094	-4.86839e-06	0.084
-1.18268e-05	0.1341	-9.53522e-06	0.2427	-1.78564e-05	0.1383	-2.78138e-05	0.0903	-1.06417e-05	0.1071	-4.99641e-06	0.083
-1.2847e-05	0.1307	-9.6225e-06	0.2378	-1.7336e-05	0.1345	-3.02209e-05	0.0888	-1.01786e-05	0.1047	-5.0398e-06	0.0819
-1.23663e-05	0.1271	-9.17226e-06	0.2332	-1.71041e-05	0.131	-2.88994e-05	0.0877	-9.55125e-06	0.1027	-4.91933e-06	0.081
-1.18755e-05	0.124	-9.77829e-06	0.2287	-1.66693e-05	0.1275	-2.74124e-05	0.0866	-8.48172e-06	0.1006	-4.94539e-06	0.08
-1.26116e-05	0.1208	-9.25642e-06	0.2238	-1.58105e-05	0.1243	-2.68621e-05	0.0852	-8.28039e-06	0.0986	-4.70801e-06	0.0792
-1.16784e-05	0.1179	-9.33185e-06	0.2191	-1.58698e-05	0.1211	-2.81573e-05	0.084	-8.25695e-06	0.0967	-4.51006e-06	0.0783
-1.12554e-05	0.1151	-9.02377e-06	0.2145	-1.57157e-05	0.1182	-2.5556e-05	0.0828	-7.49154e-06	0.0948	-4.33561e-06	0.0775
-1.17453e-05	0.1124	-9.20532e-06	0.21	-1.50668e-05	0.1154	-2.68955e-05	0.0819	-8.28522e-06	0.0928	-4.38637e-06	0.0766
-1.12919e-05	0.1097	-8.6419e-06	0.2052	-1.48215e-05	0.1127	-2.50421e-05	0.0808	-7.25887e-06	0.0912	-4.36457e-06	0.0759
-1.09065e-05	0.1073	-8.77398e-06	0.201	-1.45606e-05	0.1102	-2.35948e-05	0.08	-6.49207e-06	0.09	-3.84285e-06	0.0751
-1.19509e-05	0.1049	-8.30903e-06	0.1964	-1.29731e-05	0.1077	-2.47382e-05	0.0792	-6.064e-06	0.0886	-3.70378e-06	0.0745
-1.14414e-05	0.1028	-8.18652e-06	0.192	-1.30473e-05	0.1055	-2.37037e-05	0.078	-5.75525e-06	0.0873	-3.38027e-06	0.0738
-1.14761e-05	0.1005	-8.0416e-06	0.1875	-1.17271e-05	0.1032	-2.21005e-05	0.0772	-6.05449e-06	0.0862	-3.23357e-06	0.0731
-1.05721e-05	0.0985	-8.57449e-06	0.1834	-1.25107e-05	0.1011	-2.22285e-05	0.0765	-5.46229e-06	0.0849	-3.05729e-06	0.0726
-1.06947e-05	0.0965	-7.88537e-06	0.1793	-1.18887e-05	0.0989	-2.054e-05	0.0755	-5.13203e-06	0.0835	-2.83742e-06	0.072
-1.10274e-05	0.0945	-7.92934e-06	0.1752	-1.19383e-05	0.0969	-1.51408e-05	0.0749	-4.32521e-06	0.0825	-2.47081e-06	0.0714
-1.07728e-05	0.0928	-7.15089e-06	0.1713	-1.14898e-05	0.095	-1.29886e-05	0.0741	-4.83983e-06	0.0813	-2.4524e-06	0.0709
-9.98656e-06	0.0911	-6.68179e-06	0.1676	-1.11393e-05	0.093	-1.11322e-05	0.0737	-4.82231e-06	0.0805	-2.55263e-06	0.0704
-1.03414e-05	0.0895	-7.05919e-06	0.1637	-1.09072e-05	0.0913	-1.439e-05	0.073	-4.52058e-06	0.0795	-2.50311e-06	0.0699
-9.17066e-06	0.0882	-7.48254e-06	0.16	-1.06934e-05	0.0898	-1.43549e-05	0.0723	-3.76652e-06	0.0785	-2.0682e-06	0.0695
-1.01996e-05	0.0869	-7.5635e-06	0.1563	-1.04428e-05	0.0884	-1.39981e-05	0.0718	-4.00332e-06	0.0777	-1.57595e-06	0.069
-9.05685e-06	0.0856	-6.88236e-06	0.1528	-1.00483e-05	0.087	-1.32357e-05	0.0712	-4.59725e-06	0.0768	-1.57154e-06	0.0685
-8.77132e-06	0.0844	-6.57112e-06	0.1491	-1.03283e-05	0.0857	-1.45142e-05	0.0706	-4.10394e-06	0.0759	-1.66043e-06	0.0681
-9.31039e-06	0.0833	-6.57124e-06	0.146	-9.98832e-06	0.0844	-1.60909e-05	0.0701	-4.0544e-06	0.0752	-1.38006e-06	0.0677
-8.43871e-06	0.082	-6.4712e-06	0.1426	-9.90867e-06	0.0833	-2.16712e-05	0.0697	-3.03096e-06	0.0744	-2.14846e-06	0.0674
-9.54692e-06	0.0809	-7.20765e-06	0.1394	-9.19935e-06	0.0822	-2.3539e-05	0.0692	-2.85181e-06	0.0736	-2.31444e-06	0.0671
-8.53966e-06	0.0799	-6.43302e-06	0.1365	-9.36502e-06	0.081	-2.06225e-05	0.0687	-2.42694e-06	0.0729	-2.09758e-06	0.0667
-8.59516e-06	0.0789	-6.12717e-06	0.1334	-8.95539e-06	0.0799	-2.2531e-05	0.068	-3.2344e-06	0.0722	-2.2541e-06	0.0664
-7.70606e-06	0.0779	-5.07191e-06	0.1304	-8.5352e-06	0.079	-2.08582e-05	0.0675	-2.61612e-06	0.0717	-2.40301e-06	0.0661
-7.93292e-06	0.0771	-6.02433e-06	0.1277	-8.48152e-06	0.078	-2.24173e-05	0.0671	-1.92536e-06	0.071	-2.1605e-06	0.0658
-6.87368e-06	0.0761	-5.94539e-06	0.1251	-8.45256e-06	0.077	-2.22696e-05	0.0668	-1.19197e-06	0.0705	-2.40283e-06	0.0655
-7.43552e-06	0.0753	-5.15247e-06	0.1223	-8.32213e-06	0.0761	-2.04991e-05	0.0664	-1.07118e-06	0.07	-2.66718e-06	0.0652
-7.2745e-06	0.0745	-6.91436e-06	0.1197	-7.81364e-06	0.0753	-2.11787e-05	0.0661	-9.06246e-07	0.0694	-2.37535e-06	0.065
-6.23309e-06	0.0737	-6.51932e-06	0.1173	-7.85526e-06	0.0743	-2.1513e-05	0.0657	-1.3721e-06	0.069	-2.03753e-06	0.0647
-7.40453e-06	0.0729	-6.81988e-06	0.1149	-7.95922e-06	0.0736	-2.25496e-05	0.0654	-6.61735e-07	0.0685	-1.95224e-06	0.0645
-7.69463e-06	0.0723	-5.47229e-06	0.1127	-6.64259e-06	0.0729	-2.09593e-05	0.0651	-4.38283e-07	0.068	-2.18544e-06	0.0642
-7.29128e-06	0.0716	-5.5991e-06	0.1106	-6.3218e-06	0.0722	-2.08416e-05	0.0649	-2.87338e-07	0.0676	-1.66365e-06	0.0641
-6.39053e-06	0.0709	-6.16334e-06	0.1086	-6.14062e-06	0.0715	-2.10986e-05	0.0646	-1.04861e-06	0.0671	-1.95778e-06	0.0639
-6.40342e-06	0.0703	-5.78288e-06	0.1067	-6.1274e-06	0.0709	-1.88142e-05	0.0643	-7.18509e-07	0.0668	-2.53534e-06	0.0637
-4.92864e-06	0.0697	-5.27953e-06	0.1048	-5.99614e-06	0.0703	-1.91987e-05	0.064	-3.91338e-07	0.0664	-2.16796e-06	0.0635
-5.92346e-06	0.0691	-6.1852e-06	0.103	-5.81352e-06	0.0697	-1.86452e-05	0.0638	-2.82306e-06	0.066	-1.88651e-06	0.0633
-5.66029e-06	0.0686	-4.86574e-06	0.1012	-5.61368e-06	0.0691	-2.05144e-05	0.0636	-1.76852e-06	0.0657	-2.0925e-06	0.0631
-6.67831e-06	0.0681	-5.02869e-06	0.0996	-5.34629e-06	0.0685	-1.87731e-05	0.0633	-1.97824e-06	0.0654	-2.14446e-06	0.0629
-4.94256e-06	0.0676	-4.5771e-06	0.0981	-5.69984e-06	0.0681	-1.98033e-05	0.0631	-2.23995e-06	0.0651	-1.74874e-06	0.0628
-4.83554e-06	0.0672	-4.46542e-06	0.0965	-5.58955e-06	0.0676	-1.86377e-05	0.0629	-2.11832e-06	0.0648	-1.83584e-06	0.0625
-4.0969e-06	0.0667	-4.05332e-06	0.095	-5.27653e-06	0.0671	-1.97228e-05	0.0627	-1.43804e-06	0.0645	-1.69347e-06	0.0625
-3.86343e-06	0.0663	-4.01656e-06	0.0937	-5.17514e-06	0.0667	-1.80051e-05	0.0624	-1.52633e-06	0.0642	-1.51099e-06	0.0623
-4.77222e-06	0.066	-3.77012e-06	0.0923	-5.10703e-06	0.0662	-1.93748e-05	0.0623	-1.64128e-06	0.0639	-1.59846e-06	0.0622
-5.32639e-06	0.0655	-3.67942e-06	0.091	-5.10978e-06	0.0659	-2.02592e-05	0.0622	-1.29427e-06	0.0638	-1.66361e-06	0.0621
-4.96653e-06	0.0652	-3.91338e-06	0.0898	-4.97645e-06	0.0655	-1.84727e-05	0.0621	-1.34756e-06	0.0635	-1.58591e-06	0.0621
-5.23101e-06	0.0648	-3.37768e-06	0.0886	-4.50136e-06	0.0651	-1.89915e-05	0.0619	-2.68251e-07	0.0633	-1.41341e-06	0.062
-5.25892e-06	0.0645	-3.2141e-06	0.0875	-4.74711e-06	0.0647	-1.93387e-05	0.0618	-3.264e-08	0.0631	-5.54374e-07	0.062
-4.27639e-06	0.0642	-3.48832e-06	0.0864	-4.45987e-06	0.0645	-1.75043e-05	0.0617	-7.20319e-08	0.0629	-1.14715e-06	0.0619
-4.51712e-06	0.0639	-3.5488e-06	0.0853	-4.53898e-06	0.0641	-1.669e-05	0.0616	-4.82312e-07	0.0626	-9.27869e-07	0.0617
-4.20405e-06	0.0636	-3.83023e-06	0.0842	-4.20525e-06	0.0638	-1.77728e-05	0.0615	-3.56283e-07	0.0625	-3.05463e-07	0.0617
-4.64164e-06	0.0634	-3.02175e-06	0.0833	-4.38243e-06	0.0635	-1.87864e-05	0.0614	2.53956e-07	0.0623	2.54896e-07	0.0616
-4.26429e-06	0.0631	-3.69578e-06	0.0823	-4.19102e-06	0.0633	-1.86184e-05	0.0613	-1.6642e-07	0.0622	2.07464e-07	0.0615
-3.73829e-06	0.0628	-3.04629e-06	0.0814	-4.21272e-06	0.063	-1.82195e-05	0.0612	-1.62042e-07	0.0621	8.51213e-08	0.0614
-3.31298e-06	0.0626	-3.03702e-06	0.0805	-4.05625e-06	0.0628	-1.6364e-05	0.0611	1.66894e-07	0.0619	-4.92369e-08	0.0613
-4.04633e-06	0.0624	-2.97624e-06	0.0797	-4.03234e-06	0.0626	-1.7713e-05	0.0609	2.14527e-07	0.0619	-9.4348e-08	0.0613
-3.44976e-06	0.0622	-3.48301e-06	0.079	-3.47239e-06	0.0623	-1.59741e-05	0.0609	-1.00546e-07	0.0617	-5.30336e-08	0.0612
-4.14836e-06	0.062	-3.00413e-06	0.0782	-3.64382e-06	0.0621	-1.87015e-05	0.0607	2.11091e-07	0.0617	-1.12848e-07	0.0611
-3.78475e-06	0.0618	-3.54184e-06	0.0775	-3.87804e-06	0.0619	-1.71569e-05	0.0606	-3.62479e-07	0.0616	-5.46618e-07	0.061
-4.18715e-06	0.0616	-3.96346e-06	0.0769	-3.62234e-06	0.0617	-1.70845e-05	0.0604	-7.53885e-08	0.0615	-5.47406e-07	0.0609
-3.34066e-06	0.0613	-3.20643e-06	0.0761	-3.71776e-06	0.0614	-1.66307e-05	0.0603	8.94309e-08	0.0612	-2.91755e-07	0.0609
-4.02561e-06	0.0611	-3.60873e-06	0.0754	-3.10045e-06	0.0613	-1.62776e-05	0.0602	-3.97617e-08	0.0611	-1.99789e-07	0.0607
-2.86001e-06	0.0609	-3.08095e-06	0.0748	-2.82015e-06	0.0611	-1.29796e-05	0.0601	-1.88239e-07	0.061	-3.68338e-07	0.0607
-3.72894e-06	0.0608	-3.51931e-06	0.0742	-2.96977e-06	0.061	-1.15756e-05	0.06	4.49191e-07	0.0609	-7.17533e-08	0.0606
-2.79266e-06	0.0606	-3.0282e-06	0.0736	-2.93082e-06	0.0608	-1.0278e-05	0.0599	1.59948e-07	0.0607	-4.72669e-08	0.0605
-2.8891e-06	0.0605	-2.56723e-06	0.073	-2.79308e-06	0.0607	-9.07778e-06	0.0597	0	0.0606	1.90738e-07	0.0604
-3.27076e-06	0.0604	-2.96426e-06	0.0725	-2.6251e-06	0.0605	-1.05183e-05	0.0597			-5.79586e-07	0.0604
-1.87977e-06	0.0601	-2.87917e-06	0.0719	-2.84122e-06	0.0603	-8.43457e-06	0.0596			-7.17181e-07	0.0603
-3.2887e-06	0.06	-3.04465e-06	0.0715	-2.6674e-06	0.0601	-7.0698e-06	0.0595			-5.89576e-07	0.0602
-3.47939e-06	0.0599	-1.68318e-06	0.071	-2.54802e-06	0.06	-6.54563e-06	0.0594			-1.43213e-07	0.0601
-2.9172e-06	0.0598	-3.34659e-06	0.0705	-2.35735e-06	0.0599	-6.3401e-06	0.0593			-1.81286e-07	0.0601
-2.97497e-06	0.0596	-1.70785e-06	0.07	-2.65385e-06	0.0598	-3.19026e-06	0.0592			-8.75794e-08	0.06
-1.81941e-06	0.0595	-2.22869e-06	0.0697	-2.40864e-06	0.0597	-4.21104e-06	0.0592			-3.26331e-07	0.0599
-2.01541e-06	0.0595	-1.54265e-06	0.0692	-2.45944e-06	0.0594	-6.87914e-06	0.0591			-3.81065e-07	0.0598
-1.28037e-06	0.0592	-1.85307e-06	0.0688	-2.07399e-06	0.0593	8.78344e-07	0.059			-7.62585e-07	0.0598
-3.07061e-07	0.0591	-1.46817e-06	0.0685	-2.42848e-06	0.0593	-9.93544e-07	0.059			-6.91475e-07	0.0597
-9.00612e-07	0.059	-1.58962e-06	0.068	-2.30835e-06	0.0592	-5.1283e-06	0.0588			-7.15797e-07	0.0597
-1.07892e-06	0.0589	-1.35029e-06	0.0677	-2.14664e-06	0.0591	-4.93538e-06	0.0588			-4.6326e-07	0.0596
-1.59796e-06	0.0588	-1.17599e-06	0.0674	-2.20484e-06	0.0588	-2.63035e-06	0.0587			-8.95294e-07	0.0596
7.41676e-07	0.0587	-1.90372e-06	0.067	-2.04497e-06	0.0588	-6.09873e-06	0.0587			-7.8302e-07	0.0596
-1.08293e-06	0.0587	-1.06945e-06	0.0667	-2.08848e-06	0.0587	-2.52735e-06	0.0586			-1.67855e-07	0.0595
1.2739e-07	0.0586	-1.11742e-06	0.0664	-2.0897e-06	0.0587	-3.03618e-06	0.0586			-4.24876e-07	0.0594
-1.96145e-06	0.0585	-1.25338e-06	0.0662	-1.86142e-06	0.0586	-4.73614e-06	0.0585			-2.17111e-07	0.0594
-1.44163e-06	0.0586	-1.25836e-06	0.0659	-2.19835e-06	0.0586	-1.54486e-06	0.0584			-2.29075e-07	0.0594
5.75532e-07	0.0586	-1.17142e-06	0.0656	-2.10072e-06	0.0586	-4.86385e-06	0.0585			-2.14764e-07	0.0594
0	0.0586	-1.44469e-06	0.0653	-1.85576e-06	0.0586	-4.92238e-06	0.0584			-2.31021e-07	0.0593
		-8.64888e-07	0.0652	-2.30648e-06	0.0586	-7.70155e-06	0.0584			3.37902e-07	0.0592
		-1.37632e-06	0.0649	-1.72512e-06	0.0586	-2.86624e-06	0.0583			-6.32079e-07	0.0592
		-3.51802e-07	0.0647	-1.71743e-06	0.0584	-5.16893e-06	0.0583			-4.78715e-07	0.0592
		-9.39536e-07	0.0645	-2.19039e-06	0.0585	-2.01991e-06	0.0583			-5.36464e-07	0.0592
		-8.11154e-07	0.0643	-1.97206e-06	0.0584	-3.71854e-06	0.0582			-5.63683e-07	0.0592
		-9.90735e-07	0.064	-1.74415e-06	0.0583	-7.62474e-07	0.0582			-3.86363e-07	0.0593
		-1.25617e-06	0.0638	-2.22059e-06	0.0583	-4.11255e-06	0.0581			9.92454e-08	0.0591
		-1.1329e-06	0.0637	-1.85501e-06	0.0582	-3.38766e-06	0.0581			1.63735e-07	0.0592
		-9.21938e-07	0.0635	-1.88508e-06	0.0581	-4.89767e-06	0.0581			2.49456e-07	0.059
		-1.4712e-06	0.0634	-1.98226e-06	0.0581	-5.2658e-06	0.0581			2.25809e-07	0.059
		-7.88239e-07	0.0632	-1.56711e-06	0.0581	-7.89947e-06	0.0581			2.77788e-07	0.0592
		-6.88946e-07	0.0631	-2.2216e-06	0.0581	-7.96773e-06	0.0581			5.10665e-07	0.059
		-7.66932e-07	0.0629	-1.7179e-06	0.058	-5.28698e-06	0.058			1.05964e-07	0.0591
		-1.48831e-06	0.0628	-2.62966e-06	0.0579	-5.58132e-06	0.058			-1.24751e-07	0.0589
		-3.14048e-07	0.0627	-2.33363e-06	0.0578	-2.96011e-06	0.058			-3.70579e-07	0.0589
		-1.54324e-06	0.0626	-1.69438e-06	0.0578	-4.56749e-06	0.058			-4.12154e-07	0.059
		-1.46743e-06	0.0626	-1.4747e-06	0.0578	-1.0478e-05	0.0579			-2.99769e-07	0.059
		-3.9075e-07	0.0624	-1.29183e-06	0.0577	-1.14736e-05	0.058			-2.18595e-07	0.0589
		-1.19519e-06	0.0623	-1.83402e-06	0.0577	-1.04484e-05	0.0579			-4.65071e-07	0.0589
		-2.11621e-08	0.0621	-1.69355e-06	0.0577	-1.00096e-05	0.0578			-4.56851e-07	0.0588
		-5.65149e-07	0.062	-1.56679e-06	0.0577	-8.97218e-06	0.0579			-2.56833e-07	0.0589
		-6.44168e-07	0.062	-1.10768e-06	0.0577	-9.47214e-06	0.0578			-2.82743e-07	0.0587
		-4.64009e-07	0.0619	-1.25923e-06	0.0576	-1.50588e-05	0.0579			-3.35779e-07	0.0589
		-3.02479e-07	0.0618	-1.5585e-06	0.0575	-1.43132e-05	0.0579			-1.00621e-07	0.0588
		-5.04398e-07	0.0617	-1.40924e-06	0.0575	-1.10981e-05	0.0579			2.8406e-08	0.0588
		8.64805e-07	0.0616	-1.26125e-06	0.0576	-8.50658e-06	0.0578			2.54126e-08	0.0588
		-1.76596e-07	0.0615	-1.45769e-06	0.0575	-1.27404e-05	0.0578			-5.64902e-08	0.0589
		9.12539e-07	0.0615	-1.25102e-06	0.0575	-9.23716e-06	0.0578			-9.33144e-08	0.0588
		-4.63307e-07	0.0613	-1.13008e-06	0.0574	-1.12324e-05	0.0578			-7.41425e-07	0.0588
		-1.77845e-07	0.0613	-1.23843e-06	0.0574	-1.24847e-05	0.0578			-2.91245e-07	0.0587
		-3.79639e-07	0.0613	-1.14498e-06	0.0574	-1.02804e-05	0.0578			1.0096e-07	0.0588
		-9.91718e-07	0.0613	-1.2524e-06	0.0574	-7.78767e-06	0.0578			-6.14236e-08	0.0587
		-9.54595e-08	0.0611	-1.22128e-06	0.0574	-9.91288e-06	0.0577			-2.31996e-08	0.0588
		6.95846e-07	0.0611	-1.08372e-06	0.0573	-9.79011e-06	0.0578			-7.81094e-07	0.0587
		4.07124e-07	0.061	-1.18108e-06	0.0573	-8.37131e-06	0.0577			-6.14632e-07	0.0587
		-4.66894e-07	0.0609	-1.03432e-06	0.0573	-8.2665e-06	0.0577			-9.18114e-08	0.0588
		1.29797e-07	0.061	-8.31048e-07	0.0573	-8.9929e-06	0.0577			5.41578e-08	0.0587
		-6.69998e-07	0.0609	-1.21409e-06	0.0573	0.00199657	0.0577			-1.65849e-07	0.0588
		0	0.0607	-1.09749e-06	0.0573	-5.50587e-06	0.0577			-2.31416e-07	0.0588
				-1.11952e-06	0.0572	-5.20949e-06	0.0577			-2.70819e-07	0.0588
				-1.24108e-06	0.0573	-8.41707e-06	0.0577			-2.90654e-07	0.0587
				-1.0905e-06	0.0572	-5.3696e-06	0.0577			-2.18363e-07	0.0587
				-1.15426e-06	0.0571	-6.64347e-06	0.0577			-1.92559e-07	0.0587
				-7.45717e-07	0.0572	-5.97928e-06	0.0577			-1.99716e-07	0.0587
				-3.4213e-07	0.0572	-6.24423e-06	0.0577			-3.77951e-07	0.0587
				-7.57869e-07	0.0572	-5.97504e-06	0.0577			-2.16234e-07	0.0588
				-7.53276e-07	0.0572	-1.3094e-06	0.0577			-2.43361e-07	0.0587
				-2.31026e-07	0.0572	-3.25746e-06	0.0577			-9.24127e-08	0.0586
				-6.56938e-07	0.0572	-1.67847e-06	0.0577			-8.84612e-08	0.0587
				-7.76602e-07	0.0572	-1.7728e-06	0.0577			1.37652e-07	0.0588
				-9.07255e-07	0.0572	-1.21782e-06	0.0577			-2.00489e-07	0.0586
				-5.52011e-07	0.0571	-3.55921e-06	0.0577			-4.34263e-08	0.0586
				-5.6834e-07	0.0571	3.09712e-06	0.0576			-5.89188e-08	0.0588
				-5.27761e-07	0.0571	-3.3891e-06	0.0577			1.85628e-07	0.0587
				-4.89451e-07	0.0571	8.13424e-07	0.0577			3.21241e-08	0.0588
				-4.12377e-07	0.0572	-1.73396e-06	0.0576			3.17932e-07	0.0588
				-5.82947e-07	0.0572	-9.29476e-07	0.0576			3.71954e-07	0.0589
				-6.42462e-07	0.0571	-1.50643e-06	0.0577			5.0791e-07	0.0588
				-6.65056e-07	0.0571	-2.26658e-07	0.0577			4.74671e-07	0.0587
				-1.26365e-06	0.0571	-1.75908e-07	0.0576			2.3209e-07	0.0588
				-8.89779e-07	0.0572	-1.18657e-06	0.0576			-5.6899e-07	0.0588
				-1.32181e-06	0.0571	-2.49214e-06	0.0576			-2.39826e-07	0.0588
				-9.01351e-07	0.0571	-1.24834e-06	0.0577			-5.29729e-07	0.0588
				-1.06142e-06	0.0572	-2.04914e-06	0.0577			-3.81871e-07	0.0587
				-8.44928e-07	0.0571	-5.18395e-07	0.0577			-2.70861e-07	0.0588
				-1.0419e-06	0.0572	-2.93705e-06	0.0577			-5.2975e-07	0.0587
				-1.1969e-06	0.0571	5.74341e-07	0.0576			-3.93341e-07	0.0587
				-8.29238e-07	0.0571	-9.26495e-07	0.0576			-4.25048e-07	0.0588
				-5.51271e-07	0.0571	-3.80419e-06	0.0576			-4.31493e-07	0.0587
				-1.0394e-06	0.0571	2.65595e-07	0.0576			-4.82192e-07	0.0587
				-8.41174e-07	0.057	-3.94621e-06	0.0577			-3.2576e-07	0.0588
				-8.3883e-07	0.0571	-1.37206e-07	0.0576			-5.16549e-07	0.0588
				-1.15973e-06	0.0571	6.90152e-08	0.0577			-5.26003e-07	0.0588
				-9.11615e-07	0.0571	-1.46696e-06	0.0576			-4.72609e-07	0.0588
				-7.51063e-07	0.0571	5.75208e-07	0.0576			-4.31077e-07	0.0587
				-6.78241e-07	0.0571	-1.7418e-06	0.0576			-2.95539e-07	0.0588
				-4.84635e-07	0.0571	-7.12647e-07	0.0576			3.51438e-08	0.0588
				-3.66647e-07	0.0571	2.02097e-07	0.0576			-1.86775e-07	0.0588
				-2.76569e-07	0.0571	-1.87896e-06	0.0576			-1.27226e-07	0.0588
				-1.38675e-07	0.0571	-2.51221e-06	0.0576			2.08057e-07	0.0587
				-9.45273e-08	0.0571	-1.95172e-06	0.0576			1.95819e-07	0.0587
				-1.2034e-07	0.0571	1.0045e-06	0.0576			-2.38614e-09	0.0588
				-1.27814e-07	0.057	-1.67959e-06	0.0576			-6.03819e-07	0.0587
				-1.85376e-07	0.0571	-3.75917e-06	0.0576			-7.24147e-07	0.0586
				-1.48827e-07	0.0571	2.3288e-08	0.0576			-4.61087e-07	0.0588
				-1.37e-07	0.0571	-3.75752e-06	0.0576			2.35593e-07	0.0587
				1.90675e-07	0.0571	-2.69959e-06	0.0576			-4.43522e-07	0.0587
				5.4118e-08	0.0571	-3.18003e-07	0.0576			-2.26717e-07	0.0588
				0	0.0571	-2.46333e-06	0.0576			0	0.0588
						-2.12474e-06	0.0576
						-2.09424e-06	0.0576
						-4.84053e-06	0.0576
						0	0.0576
